# Supplementary material for: Rapid evolution of genetic and phenotypic divergence in Atlantic salmon following the colonisation of two new branches of a watercourse
Source: Genet Sel Evol. 2017 Feb 14;49:22. doi: 10.1186/s12711-017-0298-1 (PMC5310071; doi:10.1186/s12711-017-0298-1)
Supplement: Supplementary file 1 — Additional file 1: Table S1. Information on scale samples for length, mass, sex, smolt age, and sea age of adult Atlantic salmon captured in different sections of the Vefsna watershed during the period 1969 to 1981. [file 12711_2017_298_MOESM1_ESM.xlsx]

## Sheet: Sheet1
Year	River section	Catch date	Sample number	Length	Mass	Sex	Smolt age	Sea age
1969	Svenningdalselva	1969-08-26	1	490	1100	Male	5	1
1969	Svenningdalselva	1969-08-19	2	500	1150	Male	5	1
1969	Svenningdalselva	1969-08-26	4	510	1350	Male	4	1
1969	Svenningdalselva	1969-08-16	5	520	1100	Male	5	1
1969	Svenningdalselva	1969-08-26	6	520	1350	Female	5	1
1969	Svenningdalselva	1969-08-25	7	520	1300	Female	4	1
1969	Svenningdalselva	1969-08-31	8	530	1500	Male	4	1
1969	Svenningdalselva	1969-08-31	9	530	1450	Male	4	1
1969	Svenningdalselva	1969-08-26	10	530	1450	Female	5	1
1969	Svenningdalselva	1969-08-26	11	530	1450	Male	5	1
1969	Svenningdalselva	1969-08-21	12	530	1350	Male	5	1
1969	Svenningdalselva	1969-08-31	13	540	1250	Male	5	1
1969	Svenningdalselva	1969-08-26	14	540	1350	Female	5	1
1969	Svenningdalselva	1969-08-23	15	540	1200	Male	4	1
1969	Svenningdalselva	1969-08-23	16	540	1250	Male	4	1
1969	Svenningdalselva	1969-08-22	17	550	1600	Male	5	1
1969	Svenningdalselva	1969-08-16	18	550	1400	Male	3	1
1969	Svenningdalselva	1969-08-31	19	550	1500	Male	3	1
1969	Svenningdalselva	1969-08-20	21	560	1500	Male	4	1
1969	Svenningdalselva	1969-08-20	22	560	1500	Male	5	1
1969	Svenningdalselva	1969-08-19	23	560	1555	Male	4	1
1969	Svenningdalselva	1969-08-15	24	560	1500	Male	5	1
1969	Svenningdalselva	1969-08-16	25	560	1600	Female	5	1
1969	Svenningdalselva	1969-08-12	26	560	1700	Male	3	1
1969	Svenningdalselva	1969-08-24	27	560	1700	Female	5	1
1969	Svenningdalselva	1969-08-24	28	560	1750	Male	4	1
1969	Svenningdalselva	1969-08-24	29	560	1750	Male	4	1
1969	Svenningdalselva	1969-08-31	30	560	1550	Male	4	1
1969	Svenningdalselva	1969-08-19	31	570	1450	Male	5	1
1969	Svenningdalselva	1969-08-14	32	570	1700	Male	4	1
1969	Svenningdalselva	1969-08-11	33	570	1700	Male	5	1
1969	Svenningdalselva	1969-08-11	34	580	1750	Male	4	1
1969	Svenningdalselva	1969-08-19	35	590	1850	Male	4	1
1969	Svenningdalselva	1969-08-19	36	590	1800	Male	5	1
1969	Svenningdalselva	1969-08-20	37	590	1750	Male	4	1
1969	Svenningdalselva	1969-08-31	40	600	1850	Female	5	1
1969	Svenningdalselva	1969-08-19	42	610	2100	Male	4	1
1969	Svenningdalselva	1969-08-26	43	620	1950	Female	5	1
1969	Svenningdalselva	1969-08-24	44	720	3800	Female	5	2
1969	Svenningdalselva	1969-08-14	45	610	1900	Male	4	1
1969	Vefsna	1969-08-10	3	500	1500	Female	4	1
1969	Vefsna	1969-08-10	20	550	1800	Female	4	1
1969	Vefsna	1969-08-19	38	590	1700	Female	5	1
1969	Vefsna	1969-08-17	39	590	1750	Male	4	1
1969	Vefsna	1969-08-18	41	600	2100	Male	4	1
1971	Austervefsna	1971-07-30	45	580	1450	Male	4	1
1971	Austervefsna	1971-08-03	49	590	1700	Male	3	1
1971	Austervefsna	1971-07-24	64	620	2350	Male	4	1
1971	Austervefsna	1971-08-22	76	680	2750	Male	4	1
1971	Svenningdalselva	1971-08-05	2	490	1200	Female	4	1
1971	Svenningdalselva	1971-07-19	3	500	1200	Male	4	1
1971	Svenningdalselva	1971-07-06	4	502	1300	Female	5	1
1971	Svenningdalselva	1971-07-27	5	500	1000	Female	4	1
1971	Svenningdalselva	1971-07-17	6	510	975	Male	4	1
1971	Svenningdalselva	1971-07-19	7	510	1000	Male	4	1
1971	Svenningdalselva	1971-07-28	8	510	1100	Female	5	1
1971	Svenningdalselva	1971-07-20	9	520	1250	Male	4	1
1971	Svenningdalselva	1971-07-29	10	520	1200	Female	4	1
1971	Svenningdalselva	1971-07-24	11	520	1250	Female	4	1
1971	Svenningdalselva	1971-07-18	12	530	1300	Male	4	1
1971	Svenningdalselva	1971-07-06	14	530	1250		4	1
1971	Svenningdalselva	1971-07-31	15	530	1100	Male	4	1
1971	Svenningdalselva	1971-08-04	16	540	1550	Female	4	1
1971	Svenningdalselva	1971-07-19	17	540	2000	Male	4	1
1971	Svenningdalselva	1971-07-06	18	540	1252	Male	4	1
1971	Svenningdalselva	1971-07-08	19	550	1250	Male	4	1
1971	Svenningdalselva	1971-07-16	20	550	1400		5	1
1971	Svenningdalselva	1971-07-29	22	550	1500	Male	5	1
1971	Svenningdalselva	1971-07-27	24	550	1400	Female	4	1
1971	Svenningdalselva	1971-07-08	25	560	1800		4	1
1971	Svenningdalselva	1971-08-12	26	560	1550	Male	4	1
1971	Svenningdalselva	1971-07-18	27	560	1300		4	1
1971	Svenningdalselva	1971-08-15	28	560	1300	Male	4	1
1971	Svenningdalselva	1971-08-05	29	560	1900	Male	4	1
1971	Svenningdalselva	1971-07-18	30	560	1500	Male	5	1
1971	Svenningdalselva	1971-06-27	31	560	1250	Male	4	1
1971	Svenningdalselva	1971-07-16	32	560	1700		4	1
1971	Svenningdalselva	1971-07-24	33	560	1550	Male	4	1
1971	Svenningdalselva	1971-07-19	34	570	1250	Male	4	1
1971	Svenningdalselva	1971-07-25	35	570	1600	Male	5	1
1971	Svenningdalselva	1971-08-15	36	570	1500	Male	4	1
1971	Svenningdalselva	1971-07-06	37	570	1350	Male	4	1
1971	Svenningdalselva	1971-07-28	39	570	1400	Male	4	1
1971	Svenningdalselva	1971-07-30	40	580	1750	Female	5	1
1971	Svenningdalselva	1971-07-19	41	580	1600	Male	4	1
1971	Svenningdalselva	1971-07-19	43	580	1750	Male	3	1
1971	Svenningdalselva	1971-07-25	44	580	1600	Male	4	1
1971	Svenningdalselva	1971-07-18	48	590	1800	Male	4	1
1971	Svenningdalselva	1971-07-19	50	590	1700	Male	3	1
1971	Svenningdalselva	1971-08-02	51	590	1900	Female	4	1
1971	Svenningdalselva	1971-07-16	52	590	1600	Female	4	1
1971	Svenningdalselva	1971-07-26	55	600	2000	Male	3	1
1971	Svenningdalselva	1971-07-28	57	600	1700	Male	4	1
1971	Svenningdalselva	1971-07-18	58	600	1700		4	1
1971	Svenningdalselva	1971-08-08	59	600	2000	Male	3	1
1971	Svenningdalselva	1971-08-19	61	600	2100	Female	4	1
1971	Svenningdalselva	1971-08-15	62	610	1600	Male	4	1
1971	Svenningdalselva	1971-07-25	66	620	1800	Male	5	1
1971	Svenningdalselva	1971-08-02	67	630	2200	Male	3	1
1971	Svenningdalselva	1971-07-14	69	630	2000	Male	4	1
1971	Svenningdalselva	1971-08-31	71	640	2425	Male	5	1
1971	Svenningdalselva	1971-08-15	73	670	2600	Male	4	1
1971	Svenningdalselva	1971-08-08	74	670	3000	Male	4	1
1971	Svenningdalselva	1971-08-08	75	670	2500	Male	4	1
1971	Svenningdalselva	1971-08-16	77	720	2800	Male	4	1
1971	Svenningdalselva	1971-07-18	78	720	2750	Male	4	2
1971	Svenningdalselva	1971-07-07	79	740	2800	Female	4	2
1971	Svenningdalselva	1971-07-18	80	760	4000	Male	4	2
1971	Svenningdalselva	1971-07-10	81	770	3900	Female	3	2
1971	Svenningdalselva	1971-08-07	82	780	4500	Female	3	2
1971	Svenningdalselva	1971-07-03	85	800	4250	Female	3	2
1971	Svenningdalselva	1971-08-26	86	800	3800	Female	3	2
1971	Svenningdalselva	1971-08-24	87	830	5300	Male	3	2
1971	Svenningdalselva	1971-07-13	88	850	5800	Female	4	2
1971	Svenningdalselva	1971-07-21	89	850	5700	Female	4	3
1971	Svenningdalselva	1971-07-11	92	880	5500	Female	3	2
1971	Svenningdalselva	1971-08-29	93	950	7000	Female	4	3
1971	Svenningdalselva	1971-06-22	94	980	7800	Female	4	3
1971	Vefsna	1971-07-31	23	550	1300	Female	3	1
1971	Vefsna	1971-07-30	42	580	1500	Male	4	1
1971	Vefsna	1971-07-03	54	605	1750	Male	4	1
1971	Vefsna	1971-07-29	63	610	1900	Female	5	1
1972	Austervefsna	1972-07-13	85	850	5200		6	2
1972	Austervefsna	1972-07-11	94	870	5800		5	2
1972	Austervefsna	1972-07-20	167	515	1400	Male	3	1
1972	Austervefsna	1972-07-27	170	520	1300	Male	4	1
1972	Austervefsna	1972-08-03	173	530	1300		4	1
1972	Austervefsna	1972-07-08	181	550	1680		3	1
1972	Austervefsna	1972-07-28	190	570	2000	Male	5	1
1972	Austervefsna		193	590	1900	Male	4	1
1972	Austervefsna	1972-08-20	196	590	1850	Female	3	1
1972	Austervefsna	1972-07-16	197	600	3900	Male	3	1
1972	Austervefsna	1972-08-16	199	600	1900	Male	4	1
1972	Austervefsna	1972-08-27	200	600	2155		5	1
1972	Austervefsna	1972-08-18	201	610	2100	Female	3	1
1972	Austervefsna	1972-07-26	202	610	4200	Female	3	1
1972	Austervefsna	1972-08-04	203	610	1800	Male	4	1
1972	Austervefsna	1972-08-14	205	640	2500	Male	5	1
1972	Austervefsna	1972-07-05	206	640	2800	Male	4	1
1972	Austervefsna	1972-07-13	208	650	2600	Male	3	1
1972	Austervefsna	1972-07-26	212	700	4500		4	2
1972	Austervefsna	1972-08-03	213	700	4500	Male	4	2
1972	Austervefsna	1972-07-10	214	730	3800	Female	5	2
1972	Austervefsna	1972-07-27	216	760	4500	Female	4	2
1972	Austervefsna	1972-08-16	219	790	4300	Female	4	2
1972	Austervefsna	1972-07-22	220	800	5300	Male	6	2
1972	Austervefsna		222	810	5100	Female	4	2
1972	Austervefsna	1972-07-22	223	820	4700	Female	4	2
1972	Austervefsna	1972-08-12	225	850	4500		5	2
1972	Austervefsna	1972-08-26	226	850	6100	Female	3	2
1972	Austervefsna	1972-08-06	227	860	5600	Female	3	2
1972	Austervefsna		228	860	6350	Female	5	2
1972	Austervefsna	1972-07-09	229	870	6700	Female	4	2
1972	Austervefsna	1972-08-28	230	890	6500	Female	4	2
1972	Austervefsna	1972-08-26	231	910	7700	Female	4	3
1972	Austervefsna	1972-07-07	234	1000	9100	Male	4	3
1972	Austervefsna	1972-07-12	235	840	5700	Female	4	2
1972	Austervefsna		236	700	2750	Male	4	1
1972	Austervefsna	1972-07-26	237	920	9500	Male	3	3
1972	Austervefsna	1972-07-22	238	760	5800	Male	3	2
1972	Austervefsna	1972-08-14	239	720	4500	Female	4	2
1972	Austervefsna	1972-07-26	240	700	4500	Female	4	2
1972	Austervefsna	1972-08-13	242	650	2400	Male	4	1
1972	Austervefsna	1972-07-09	243	650	2500	Male	4	1
1972	Austervefsna	1972-07-28	246	840	6000	Female	3	2
1972	Austervefsna	1972-08-22	250	830	5200	Female	4	2
1972	Austervefsna	1972-08-26	251	820	5300	Female	4	2
1972	Austervefsna	1972-07-26	252	800	7500	Male	5	3
1972	Austervefsna	1972-07-19	253	790	5600	Female	4	2
1972	Austervefsna	1972-07-28	254	650	2500	Male	4	1
1972	Austervefsna	1972-07-16	255	620	2000	Male	4	1
1972	Austervefsna	1972-07-23	256	610	2300	Male	4	1
1972	Austervefsna	1972-07-29	259	600	1900	Male	5	1
1972	Austervefsna	1972-08-27	261	590	1600	Male	4	1
1972	Svenningdalselva	1972-07-15	166	510	1300	Male	5	1
1972	Svenningdalselva	1972-08-26	168	510	1350	Female	4	1
1972	Svenningdalselva	1972-07-05	169	520	2200	Female	5	1
1972	Svenningdalselva	1972-08-22	171	520	1300	Male	3	1
1972	Svenningdalselva	1972-07-09	172	530	1400		4	1
1972	Svenningdalselva	1972-08-15	174	530	1550	Male	4	1
1972	Svenningdalselva	1972-07-26	175	540	3100	Male	4	1
1972	Svenningdalselva	1972-07-26	176	540	1200	Female	4	1
1972	Svenningdalselva	1972-07-04	177	540	1550	Male	3	1
1972	Svenningdalselva	1972-08-13	178	540	1550	Male	4	1
1972	Svenningdalselva	1972-08-20	179	540	1500	Female	4	1
1972	Svenningdalselva	1972-08-24	180	540	1350	Male	3	1
1972	Svenningdalselva	1972-08-03	182	550	1400	Male	3	1
1972	Svenningdalselva	1972-08-11	183	550	1250	Male	3	1
1972	Svenningdalselva	1972-08-20	184	550	1500	Male	4	1
1972	Svenningdalselva	1972-08-22	185	550	1350	Female	4	1
1972	Svenningdalselva	1972-08-31	186	550	1750	Male	4	1
1972	Svenningdalselva	1972-07-14	187	560	1350	Male	5	1
1972	Svenningdalselva	1972-07-31	188	560	1500	Male	5	1
1972	Svenningdalselva	1972-08-22	189	560	1700	Female	5	1
1972	Svenningdalselva	1972-08-19	191	570	1750	Male	4	1
1972	Svenningdalselva	1972-08-04	192	580	1800	Male	4	1
1972	Svenningdalselva	1972-08-18	194	590	2050	Male	3	1
1972	Svenningdalselva	1972-08-14	195	590	2250	Female	4	1
1972	Svenningdalselva	1972-07-15	198	600	1800	Male	3	1
1972	Svenningdalselva	1972-07-22	204	620	2100	Male	3	1
1972	Svenningdalselva	1972-08-27	207	650	2600	Male	4	1
1972	Svenningdalselva	1972-07-12	209	650	3100	Female	5	1
1972	Svenningdalselva	1972-08-11	210	670	2700	Male	4	1
1972	Svenningdalselva	1972-08-10	211	680	3000	Female	4	2
1972	Svenningdalselva	1972-08-13	215	750	4200	Female	3	2
1972	Svenningdalselva	1972-08-03	217	770	3800	Male	4	2
1972	Svenningdalselva	1972-07-21	218	770	4000	Female	5	2
1972	Svenningdalselva	1972-08-12	224	830	5300	Female	5	2
1972	Svenningdalselva	1972-08-19	232	940	8000	Female	4	3
1972	Svenningdalselva	1972-08-12	233	960	8100	Female	5	3
1972	Svenningdalselva	1972-08-13	241	670	2400	Male	5	1
1972	Svenningdalselva	1972-08-04	245	840	5300	Male	4	2
1972	Svenningdalselva	1972-08-11	249	580	1800	Female	4	1
1972	Svenningdalselva	1972-08-06	258	600	1950	Male	4	1
1972	Svenningdalselva	1972-08-15	260	590	2200	Male	5	1
1972	Svenningdalselva	1972-08-01	262	700	2800	Female	4	2
1972	Svenningdalselva	1972-07-13	264	550	1300	Male		1
1972	Svenningdalselva	1972-07-11	265	550	1500	Female		1
1972	Svenningdalselva	1972-08-15	266	580	2100	Male		1
1972	Svenningdalselva	1972-08-14	267	770	4000	Female		2
1972	Svenningdalselva	1972-08-12	268	530	1400	Female		1
1972	Svenningdalselva	1972-07-08	269	540	1500			1
1972	Svenningdalselva	1972-07-26	270	540	1100	Male		1
1972	Svenningdalselva	1972-07-22	271	550	1200	Female		1
1972	Vefsna	1972-06-21	1	500	1200		4	1
1972	Vefsna	1972-07-02	2	500	1200		3	1
1972	Vefsna	1972-06-30	3	520	1500		3	1
1972	Vefsna	1972-06-22	4	550	1600		3	1
1972	Vefsna	1972-06-21	5	560	1700		3	1
1972	Vefsna	1972-06-25	6	560	2000		3	1
1972	Vefsna	1972-06-26	7	560	1700		3	1
1972	Vefsna	1972-08-27	8	560	1800		3	1
1972	Vefsna	1972-06-25	9	570	1800		4	1
1972	Vefsna	1972-06-28	10	570	2000		3	1
1972	Vefsna	1972-06-24	11	580	1800		4	1
1972	Vefsna	1972-06-27	12	580	2000		3	1
1972	Vefsna	1972-06-20	13	590	1900		3	1
1972	Vefsna	1972-06-30	14	590	2100		3	1
1972	Vefsna	1972-07-01	15	590	2200		3	1
1972	Vefsna	1972-06-20	16	600	2100		3	1
1972	Vefsna	1972-06-26	17	600	2000		4	1
1972	Vefsna	1972-06-27	18	600	2200		3	1
1972	Vefsna	1972-07-09	19	600	2100		4	1
1972	Vefsna	1972-07-11	20	600	2000	Male	4	1
1972	Vefsna	1972-08-23	21	650	2200	Male	4	1
1972	Vefsna	1972-08-20	22	680	3100	Male	4	1
1972	Vefsna	1972-06-18	23	730	4000	Female	4	2
1972	Vefsna	1972-06-27	24	770	4700	Female	4	2
1972	Vefsna	1972-07-08	25	790	5100	Female	4	2
1972	Vefsna	1972-06-20	26	800	5200	Female	4	2
1972	Vefsna	1972-06-27	27	800	4600	Female	4	2
1972	Vefsna	1972-06-28	28	800	5500	Female	3	2
1972	Vefsna	1972-06-21	29	810	5900	Male	4	2
1972	Vefsna	1972-07-11	30	810	5000	Female	3	2
1972	Vefsna	1972-06-18	31	820	5300	Female	3	2
1972	Vefsna	1972-06-26	32	820	5400	Female	5	2
1972	Vefsna	1972-06-27	33	820	5600	Female	4	2
1972	Vefsna	1972-06-20	34	830	5800	Female	4	2
1972	Vefsna	1972-06-22	35	840	5700	Female	5	3
1972	Vefsna	1972-06-15	36	850	7400	Male	4	2
1972	Vefsna	1972-06-21	37	850	5600	Female	4	2
1972	Vefsna	1972-06-28	38	850	6500	Female	4	2
1972	Vefsna	1972-07-06	39	850	6100	Female	3	2
1972	Vefsna	1972-07-07	40	860	7200	Female	3	2
1972	Vefsna	1972-07-06	41	880	6800		3	3
1972	Vefsna	1972-06-20	42	890	6800	Female	3	3
1972	Vefsna	1972-06-22	43	890	7000	Male	5	3
1972	Vefsna	1972-06-18	44	900	6600	Male	5	2
1972	Vefsna	1972-06-17	45	920	8000	Male	3	3
1972	Vefsna	1972-06-17	46	920	8000	Female	3	3
1972	Vefsna	1972-06-25	48	950	8000	Female	4	3
1972	Vefsna	1972-06-24	49	960	9100	Female	3	3
1972	Vefsna	1972-06-23	50	970	9400	Female	3	3
1972	Vefsna	1972-06-17	51	980	10100	Female	4	3
1972	Vefsna	1972-06-18	52	1030	10200	Male	4	3
1972	Vefsna	1972-06-18	53	1030	11000	Male	5	3
1972	Vefsna	1972-06-17	54	1040	12000	Male	4	3
1972	Vefsna	1972-06-16	55	1100	12300	Male	4	3
1972	Vefsna	1972-07-02	56	520	1200	Male	3	1
1972	Vefsna	1972-07-02	57	570	1700	Male	3	1
1972	Vefsna	1972-07-02	58	580	2000	Male	4	1
1972	Vefsna		59	580	1900		3	1
1972	Vefsna	1972-07-02	60	600	2100	Male	4	1
1972	Vefsna	1972-08-03	61	610	2000		4	1
1972	Vefsna	1972-07-02	62	620	2200	Male	4	1
1972	Vefsna	1972-07-02	63	700	3300	Male	3	1
1972	Vefsna	1972-07-08	64	750	4000		5	2
1972	Vefsna	1972-07-02	65	760	4300		4	2
1972	Vefsna	1972-07-02	67	780	4600	Male	4	2
1972	Vefsna	1972-07-12	69	790	5300		4	2
1972	Vefsna	1972-07-12	70	800	5400		3	2
1972	Vefsna	1972-07-02	71	800	5300	Female	4	2
1972	Vefsna	1972-07-06	72	800	4900		5	2
1972	Vefsna	1972-08-07	73	810	5800	Female	4	2
1972	Vefsna	1972-07-05	74	810	4500		4	2
1972	Vefsna	1972-07-19	75	820	5400		5	2
1972	Vefsna	1972-07-10	77	820	5300		5	2
1972	Vefsna	1972-07-21	78	830	6200		4	2
1972	Vefsna	1972-07-04	80	830	5300		4	2
1972	Vefsna	1972-07-11	81	830	5300		3	2
1972	Vefsna	1972-08-09	83	840	5300		4	2
1972	Vefsna	1972-07-03	84	840	5800		5	2
1972	Vefsna	1972-08-09	86	850	3800	Female	4	2
1972	Vefsna	1972-06-28	87	850	5500		4	2
1972	Vefsna	1972-07-03	88	850	5200		4	2
1972	Vefsna	1972-07-06	89	850	5500		4	2
1972	Vefsna	1972-07-12	90	860	6500		4	3
1972	Vefsna	1972-08-03	91	860	5800	Male	4	2
1972	Vefsna	1972-08-03	92	860	5700	Female	4	2
1972	Vefsna	1972-07-06	93	860	5500		3	2
1972	Vefsna	1972-08-03	95	870	6000	Female	5	2
1972	Vefsna	1972-08-09	96	870	5800		4	2
1972	Vefsna	1972-06-17	97	870	9500		5	3
1972	Vefsna	1972-07-10	98	870	6100		3	2
1972	Vefsna	1972-07-20	100	890	6800	Male	5	2
1972	Vefsna	1972-08-03	101	890	6700	Female	5	3
1972	Vefsna	1972-07-11	102	890	6500		3	2
1972	Vefsna	1972-07-05	103	900	7000		4	2
1972	Vefsna	1972-08-08	105	900	6700		4	2
1972	Vefsna	1972-07-08	106	910	7000		4	2
1972	Vefsna	1972-07-06	107	920	7700		5	2
1972	Vefsna	1972-08-03	108	920	7000		4	2
1972	Vefsna	1972-08-08	109	920	7200		4	2
1972	Vefsna	1972-08-10	110	930	7500	Female	5	2
1972	Vefsna	1972-07-06	115	980	8800		4	2
1972	Vefsna	1972-08-03	117	560	1600	Male	5	1
1972	Vefsna	1972-07-07	118	570	1800	Male	5	1
1972	Vefsna	1972-07-08	119	570	1600	Male	3	1
1972	Vefsna	1972-08-07	120	590	2000	Male	5	1
1972	Vefsna	1972-08-21	121	590	1800	Male	4	1
1972	Vefsna	1972-07-09	122	600	1700		4	1
1972	Vefsna	1972-07-12	123	600	2000	Male	4	1
1972	Vefsna	1972-07-21	124	610	2100	Male	4	1
1972	Vefsna	1972-07-20	125	620	2200	Female	5	1
1972	Vefsna	1972-07-17	126	630	2500	Male	4	1
1972	Vefsna	1972-07-21	127	630	2300	Male	3	1
1972	Vefsna	1972-07-08	128	640	2600		4	1
1972	Vefsna	1972-07-12	129	640	2600		3	1
1972	Vefsna	1972-08-12	130	700	3250	Male	3	1
1972	Vefsna	1972-07-24	131	750	4300	Male	4	2
1972	Vefsna	1972-07-14	132	780	4600		3	2
1972	Vefsna	1972-07-06	133	780	6000	Female	3	2
1972	Vefsna	1972-07-10	134	790	4500		4	2
1972	Vefsna	1972-07-24	135	810	4900	Male	4	2
1972	Vefsna	1972-07-09	136	810	4800	Female	4	3
1972	Vefsna	1972-07-10	137	820	5000		3	2
1972	Vefsna	1972-07-09	138	820	6300	Female	3	2
1972	Vefsna	1972-07-09	139	820	5100	Female	4	2
1972	Vefsna	1972-06-13	141	830	6000		4	3
1972	Vefsna	1972-07-25	142	840	5550	Female	5	2
1972	Vefsna	1972-07-10	143	840	4800		5	2
1972	Vefsna	1972-07-10	144	840	5500	Female	5	2
1972	Vefsna	1972-07-08	145	850	7500		4	2
1972	Vefsna	1972-07-24	146	870	6900	Female	3	2
1972	Vefsna	1972-07-06	147	870	6500	Female	4	2
1972	Vefsna	1972-07-10	148	880	5800		4	2
1972	Vefsna	1972-07-10	149	880	5800		4	2
1972	Vefsna	1972-07-27	150	880	6100	Female	3	2
1972	Vefsna	1972-07-08	151	880	5800	Female	3	2
1972	Vefsna	1972-08-20	152	890	5500		3	2
1972	Vefsna	1972-07-12	153	900	6900		4	2
1972	Vefsna	1972-08-13	154	900	5700	Male	4	2
1972	Vefsna	1972-07-15	156	920	7500	Male	4	3
1972	Vefsna	1972-07-22	157	980	7700		5	2
1972	Vefsna	1972-08-20	158	940	8500	Male	4	2
1972	Vefsna	1972-07-21	159	950	7100	Male	4	2
1972	Vefsna	1972-07-21	160	950	8400	Male	4	2
1972	Vefsna	1972-06-13	161	980	10700		3	3
1972	Vefsna	1972-06-13	162	1000	10600	Female	4	3
1972	Vefsna	1972-07-22	163	1110	12500		4	3
1972	Vefsna	1972-08-12	248	950	8000	Male	4	2
1972	Vefsna	1972-08-05	263	640	2200	Male	3	1
1973	Austervefsna	1973-08-05	18	540	1600	Male	3	1
1973	Austervefsna	1973-08-24	39	560	1400	Male	5	1
1973	Austervefsna	1973-07-28	40	560	1700	Male		1
1973	Austervefsna	1973-07-27	53	570	1350	Male	4	1
1973	Austervefsna	1973-07-30	64	580	1500	Male	3	1
1973	Austervefsna	1973-08-31	65	580	1500	Male	4	1
1973	Austervefsna	1973-08-13	66	580	1800	Male	5	1
1973	Austervefsna	1973-08-13	79	590	1600		4	1
1973	Austervefsna	1973-08-11	80	590	1750	Male	4	1
1973	Austervefsna	1973-08-10	93	607	1950	Male	5	1
1973	Austervefsna	1973-08-16	94	600	3100	Male	5	1
1973	Austervefsna	1973-08-22	95	600	2010	Male	5	1
1973	Austervefsna	1973-07-23	99	600	2000	Male	4	1
1973	Austervefsna	1973-07-28	100	600	1700	Male	3	1
1973	Austervefsna	1973-07-22	106	600	3000	Male	2	1
1973	Austervefsna	1973-08-19	111	610	2500	Male	3	1
1973	Austervefsna	1973-07-24	113	610	1700	Male	4	1
1973	Austervefsna	1973-07-29	114	610	1800	Male	4	1
1973	Austervefsna	1973-08-31	123	620	1900	Male	3	1
1973	Austervefsna	1973-08-19	125	620	2200	Male	3	1
1973	Austervefsna	1973-07-27	127	620	1600	Male	5	1
1973	Austervefsna	1973-08-05	128	620	2100	Male	3	1
1973	Austervefsna	1973-07-28	138	660	2800	Male	3	1
1973	Austervefsna	1973-08-24	139	660	3000	Male	4	1
1973	Austervefsna	1973-08-06	143	670	2500	Male	4	1
1973	Austervefsna	1973-08-31	149	630	2100	Male	3	1
1973	Austervefsna	1973-08-11	151	630	2500	Male	4	1
1973	Austervefsna	1973-08-12	152	630	2100	Male	5	1
1973	Austervefsna	1973-08-09	159	640	2500	Male	3	1
1973	Austervefsna	1973-07-23	161	640	2450	Male	3	1
1973	Austervefsna	1973-07-26	164	650	2310	Male	4	1
1973	Austervefsna	1973-07-23	174	700	2550	Male	4	1
1973	Austervefsna	1973-08-21	178	710	5000	Male	4	2
1973	Austervefsna	1973-08-14	180	710	3225	Male	3	1
1973	Austervefsna	1973-08-05	182	730	5600	Female	4	2
1973	Austervefsna	1973-07-31	188	760	4000	Female	5	2
1973	Austervefsna	1973-08-18	229	695	3000	Male	5	1
1973	Austervefsna	1973-08-11	234	550	1500	Male	4	1
1973	Austervefsna	1973-07-27	254	840	5900	Female	4	2
1973	Austervefsna	1973-08-03	255	840	5500	Female	4	2
1973	Austervefsna	1973-07-20	260	850	6300	Female	4	2
1973	Austervefsna	1973-07-21	265	860	5900	Female	4	2
1973	Austervefsna	1973-08-13	266	860	5700	Female	5	2
1973	Austervefsna	1973-08-02	270	870	6300	Female	4	2
1973	Austervefsna	1973-08-24	275	880	6200	Female	4	2
1973	Austervefsna	1973-07-24	280	890	6700	Female	3	2
1973	Austervefsna	1973-08-26	288	910	7000	Male	4	3
1973	Austervefsna	1973-08-25	319	950	8300	Male	4	3
1973	Austervefsna	1973-08-24	326	960	7500	Male	4	3
1973	Austervefsna	1973-08-10	327	960	7800	Female	3	2
1973	Austervefsna	1973-08-19	387	1150	15000	Male	4	4
1973	Svenningdalselva	1973-07-26	1	490	1500	Male	4	1
1973	Svenningdalselva	1973-07-18	5	500	1200	Male	3	1
1973	Svenningdalselva	1973-07-31	6	510	1250	Male	4	1
1973	Svenningdalselva	1973-08-08	10	520	1100	Male	4	1
1973	Svenningdalselva	1973-08-04	12	530	1300	Female	4	1
1973	Svenningdalselva	1973-07-23	13	530	1450	Female	3	1
1973	Svenningdalselva	1973-07-28	14	530	1450	Female	4	1
1973	Svenningdalselva	1973-07-18	15	530	1400	Male	2	1
1973	Svenningdalselva	1973-08-09	19	540	1750	Male	5	1
1973	Svenningdalselva	1973-07-29	20	540	1200	Male	5	1
1973	Svenningdalselva	1973-07-23	21	540	1200	Male	5	1
1973	Svenningdalselva	1973-07-29	22	540	1500	Male	4	1
1973	Svenningdalselva	1973-07-26	23	510	2000	Female	5	1
1973	Svenningdalselva	1973-07-23	24	540	1350	Male	5	1
1973	Svenningdalselva	1973-07-31	30	550	1250	Male	5	1
1973	Svenningdalselva	1973-08-01	31	550	1600	Male	4	1
1973	Svenningdalselva	1973-07-25	32	553	1210	Male	3	1
1973	Svenningdalselva	1973-08-07	33	550	1350	Female	3	1
1973	Svenningdalselva	1973-07-22	41	560	1450	Male	3	1
1973	Svenningdalselva	1973-07-30	42	560	1575	Female	4	1
1973	Svenningdalselva	1973-07-21	44	560	1500	Male	3	1
1973	Svenningdalselva	1973-08-03	54	570	1600	Male	5	1
1973	Svenningdalselva	1973-08-01	55	570	1750	Male	5	1
1973	Svenningdalselva	1973-07-23	67	580	1800	Female	3	1
1973	Svenningdalselva	1973-08-17	68	585	1490	Male	4	1
1973	Svenningdalselva	1973-08-10	69	580	1950	Male	3	1
1973	Svenningdalselva	1973-07-18	70	580	1750	Male	5	1
1973	Svenningdalselva	1973-07-23	71	580	1400	Male	5	1
1973	Svenningdalselva	1973-08-02	76	590	1700	Male	4	1
1973	Svenningdalselva	1973-07-20	84	590	1500		5	1
1973	Svenningdalselva	1973-08-11	97	600	1700	Male	3	1
1973	Svenningdalselva	1973-08-18	101	600	1500	Male	6	1
1973	Svenningdalselva	1973-07-27	102	605	1500	Male	4	1
1973	Svenningdalselva	1973-08-02	103	600	2000	Male	5	1
1973	Svenningdalselva	1973-07-24	104	600	1500	Male	4	1
1973	Svenningdalselva	1973-08-26	115	610	1750	Male	4	1
1973	Svenningdalselva	1973-07-21	116	610	1950		3	1
1973	Svenningdalselva	1973-07-20	124	620	2350	Female	4	1
1973	Svenningdalselva	1973-08-11	129	620	2500	Male	3	1
1973	Svenningdalselva	1973-07-20	130	620	1890	Male	5	1
1973	Svenningdalselva	1973-08-09	148	690	2500	Male	4	1
1973	Svenningdalselva	1973-08-25	150	630	2000	Male	4	1
1973	Svenningdalselva	1973-08-18	153	630	1650	Male	4	1
1973	Svenningdalselva	1973-07-26	154	635	1850	Male	4	1
1973	Svenningdalselva	1973-08-19	162	640	2210	Male	5	1
1973	Svenningdalselva	1973-07-17	169	650	2250	Male	4	1
1973	Svenningdalselva	1973-07-19	227	820	3750	Male	4	2
1973	Svenningdalselva	1973-07-21	238	820	5550	Female	5	2
1973	Svenningdalselva	1973-07-21	248	830	5400	Female	4	2
1973	Svenningdalselva	1973-07-24	256	840	6000	Female	3	2
1973	Svenningdalselva	1973-08-30	267	860	5400	Male	5	2
1973	Svenningdalselva	1973-08-21	271	870	4500	Female	5	2
1973	Svenningdalselva	1973-08-30	276	880	6200		4	2
1973	Svenningdalselva	1973-08-01	296	920	6800	Female	5	2
1973	Svenningdalselva	1973-07-24	320	950	8700	Female	4	3
1973	Vefsna	1973-07-02	3	470	900		5	1
1973	Vefsna	1973-07-29	4	500	1000	Male	3	1
1973	Vefsna	1973-07-02	7	511	1100	Male	5	1
1973	Vefsna	1973-07-11	9	510	1200		4	1
1973	Vefsna	1973-07-11	16	530	1600		4	1
1973	Vefsna	1973-06-26	17	530	1700		4	1
1973	Vefsna	1973-07-13	25	540	1400		5	1
1973	Vefsna	1973-07-08	26	545	1800		4	1
1973	Vefsna	1973-06-25	27	540	1500		5	1
1973	Vefsna	1973-06-30	28	540	1800		4	1
1973	Vefsna	1973-07-30	29	550	1100	Male	6	1
1973	Vefsna	1973-07-13	34	550	1400		5	1
1973	Vefsna	1973-07-13	35	550	1500		3	1
1973	Vefsna	1973-07-09	36	550	1800		3	1
1973	Vefsna	1973-08-30	37	550	1400		3	1
1973	Vefsna	1973-06-26	38	550	1800	Male	6	1
1973	Vefsna	1973-07-10	45	560	1600		4	1
1973	Vefsna	1973-07-04	46	560	1700		5	1
1973	Vefsna	1973-07-15	47	565	1900	Male	3	1
1973	Vefsna	1973-07-09	49	560	1700		4	1
1973	Vefsna	1973-07-09	50	560	1700		3	1
1973	Vefsna	1973-07-13	51	560	1700		5	1
1973	Vefsna	1973-06-29	52	560	1600		4	1
1973	Vefsna	1973-07-10	56	570	1800		5	1
1973	Vefsna	1973-07-12	57	570	1400	Male	4	1
1973	Vefsna	1973-07-04	58	570	1900		3	1
1973	Vefsna	1973-07-09	59	570	1500		3	1
1973	Vefsna	1973-07-03	60	575	1600	Male	5	1
1973	Vefsna	1973-07-10	61	570	1700		4	1
1973	Vefsna	1973-08-29	62	570	1800	Female	3	1
1973	Vefsna	1973-06-24	63	570	1700		4	1
1973	Vefsna	1973-07-10	72	580	1900		5	1
1973	Vefsna	1973-07-08	73	580	1900		4	1
1973	Vefsna	1973-07-22	74	590	1500	Male	4	1
1973	Vefsna	1973-07-11	81	580	2000		5	1
1973	Vefsna	1973-07-10	82	580	1700		5	1
1973	Vefsna	1973-07-10	83	580	1700		3	1
1973	Vefsna	1973-07-10	85	590	2000		5	1
1973	Vefsna	1973-07-11	86	590	2000		5	1
1973	Vefsna	1973-07-11	87	590	1900		4	1
1973	Vefsna	1973-07-09	88	590	2500		5	1
1973	Vefsna	1973-07-09	89	590	1600		4	1
1973	Vefsna	1973-08-10	90	590	2100		4	1
1973	Vefsna	1973-07-09	91	590	2100	Female	5	1
1973	Vefsna	1973-06-28	92	590	1800		3	1
1973	Vefsna	1973-07-11	98	600	2300		4	1
1973	Vefsna	1973-07-10	105	605	2000		4	1
1973	Vefsna	1973-07-11	107	600	2300		5	1
1973	Vefsna	1973-08-09	108	600	2000		4	1
1973	Vefsna	1973-07-13	109	600	2100		5	1
1973	Vefsna	1973-08-11	110	610	1900	Male	4	1
1973	Vefsna	1973-07-28	112	610	2000	Male	3	1
1973	Vefsna	1973-07-10	117	615	2400	Male	4	1
1973	Vefsna	1973-07-13	118	610	1900		4	1
1973	Vefsna	1973-07-10	119	610	2100		4	1
1973	Vefsna	1973-07-17	120	610	2000		2	1
1973	Vefsna	1973-07-11	121	610	2000		4	1
1973	Vefsna	1973-07-04	122	610	2300	Male	5	1
1973	Vefsna	1973-07-10	126	620	2500		3	1
1973	Vefsna	1973-07-10	131	620	2300		4	1
1973	Vefsna	1973-07-10	132	620	2300	Male	5	1
1973	Vefsna	1973-07-10	133	620	2200		4	1
1973	Vefsna	1973-07-03	134	620	2200	Male	4	1
1973	Vefsna	1973-07-23	135	620	2300		4	1
1973	Vefsna	1973-06-30	136	620	2300		3	1
1973	Vefsna	1973-07-15	140	660	2800		4	1
1973	Vefsna	1973-08-24	142	675	3050	Female	4	1
1973	Vefsna	1973-07-25	145	680	2400	Male	4	1
1973	Vefsna	1973-08-24	146	680	3200	Male	3	1
1973	Vefsna	1973-07-11	147	685	2900		5	1
1973	Vefsna	1973-06-28	155	785	4900	Female	3	2
1973	Vefsna	1973-07-10	156	635	2500		5	1
1973	Vefsna	1973-07-23	157	630	2600		4	1
1973	Vefsna	1973-07-10	158	630	2600	Female	4	1
1973	Vefsna	1973-07-22	160	640	2200	Male	4	1
1973	Vefsna	1973-07-11	163	640	2600		4	1
1973	Vefsna	1973-07-29	165	650	2100	Male	5	1
1973	Vefsna	1973-08-24	166	650	2200	Male	4	1
1973	Vefsna	1973-07-28	167	650	2500	Male	4	1
1973	Vefsna	1973-07-12	170	650	3200	Male	3	1
1973	Vefsna	1973-07-17	172	650	2100		4	1
1973	Vefsna	1973-07-13	173	650	2900	Male	4	1
1973	Vefsna	1973-07-13	177	700	3200		5	1
1973	Vefsna	1973-07-30	179	710	3400	Male	4	1
1973	Vefsna	1973-07-12	183	740	4000	Male	3	2
1973	Vefsna	1973-07-10	184	745	4200	Female	3	2
1973	Vefsna	1973-07-30	185	750	3800		4	2
1973	Vefsna	1973-07-11	186	740	3700		4	2
1973	Vefsna	1973-06-29	187	750	4500	Female	3	2
1973	Vefsna	1973-07-02	189	760	3600	Female	4	2
1973	Vefsna	1973-06-22	190	760	5200	Female	4	2
1973	Vefsna	1973-07-16	191	770	3500	Female	3	2
1973	Vefsna	1973-07-05	192	770	4100	Female	4	2
1973	Vefsna	1973-07-09	193	770	5100	Female	2	2
1973	Vefsna	1973-07-28	194	780	3600	Female	5	2
1973	Vefsna	1973-08-04	195	780	4800	Female	4	2
1973	Vefsna	1973-06-23	196	780	5000	Female	4	2
1973	Vefsna	1973-06-26	197	780	4500	Female	5	2
1973	Vefsna	1973-06-04	198	790	4500	Female	4	2
1973	Vefsna	1973-07-03	199	790	4500	Female	4	2
1973	Vefsna	1973-07-11	200	790	4600		4	2
1973	Vefsna	1973-06-25	201	790	5400	Female	4	2
1973	Vefsna	1973-07-11	202	800	4800		3	2
1973	Vefsna	1973-06-27	203	805	5200	Female	3	2
1973	Vefsna	1973-06-28	204	800	5000	Female	3	2
1973	Vefsna	1973-06-23	205	800	5500	Female	4	2
1973	Vefsna	1973-07-15	206	800	4800	Male	4	2
1973	Vefsna	1973-06-12	207	800	5000	Female	3	2
1973	Vefsna	1973-07-13	208	810	5100	Female	5	2
1973	Vefsna	1973-07-25	209	815	5400	Female	3	2
1973	Vefsna	1973-07-11	210	810	5500		5	2
1973	Vefsna	1973-06-27	212	820	5500	Female	3	2
1973	Vefsna	1973-06-20	213	820	5000	Female	4	2
1973	Vefsna	1973-06-29	214	820	5000	Male	3	2
1973	Vefsna	1973-06-20	215	820	5000	Female	4	2
1973	Vefsna	1973-07-08	216	825	5500	Female	5	2
1973	Vefsna	1973-07-17	217	820	4400		5	2
1973	Vefsna	1973-06-20	218	530	1500		3	1
1973	Vefsna	1973-06-22	220	1060	12200	Male	4	3
1973	Vefsna	1973-06-28	221	1080	10500	Male	3	3
1973	Vefsna	1973-06-23	222	1080	13400	Male	3	3
1973	Vefsna	1973-07-27	224	1010	9300		4	3
1973	Vefsna	1973-07-20	225	910	6600		5	3
1973	Vefsna	1973-06-28	226	860	6500	Female	4	2
1973	Vefsna	1973-06-26	228	800	5200	Male	4	2
1973	Vefsna	1973-08-10	230	615	2200	Male	5	1
1973	Vefsna	1973-07-26	231	610	1800	Male	5	1
1973	Vefsna	1973-07-04	232	595	2000	Male	5	1
1973	Vefsna	1973-07-05	233	570	1700	Male	4	1
1973	Vefsna	1973-07-26	235	820	6500		4	2
1973	Vefsna	1973-07-26	236	820	4900		5	2
1973	Vefsna	1973-07-09	237	820	5500		5	2
1973	Vefsna	1973-07-10	239	835	5500	Female	5	2
1973	Vefsna	1973-07-12	240	835	6400	Female	4	2
1973	Vefsna	1973-06-19	241	830	5500	Female	4	2
1973	Vefsna	1973-07-10	242	835	5500	Female	4	2
1973	Vefsna	1973-07-04	243	830	5300	Female	4	2
1973	Vefsna	1973-07-09	244	830	5400		4	2
1973	Vefsna	1973-08-10	245	830	5300	Female	4	2
1973	Vefsna	1973-07-09	246	830	5400	Female	5	2
1973	Vefsna	1973-07-26	247	835	5200	Female	4	2
1973	Vefsna		249	840	5200	Female	4	2
1973	Vefsna	1973-07-05	251	845	5800	Female	4	2
1973	Vefsna	1973-07-09	252	840	5400	Female	4	2
1973	Vefsna	1973-06-21	253	840	5600	Female	4	2
1973	Vefsna	1973-07-02	257	850	6300	Female	4	2
1973	Vefsna	1973-07-09	258	850	6500	Female	4	2
1973	Vefsna	1973-06-26	259	850	6300	Female	3	2
1973	Vefsna	1973-07-11	262	860	6000		4	2
1973	Vefsna	1973-07-09	263	860	6500	Female	4	2
1973	Vefsna	1973-06-28	264	860	6000	Female	4	2
1973	Vefsna	1973-06-05	268	870	5900	Female	3	3
1973	Vefsna	1973-07-27	269	870	5000	Female	3	2
1973	Vefsna	1973-08-11	272	880	7200	Female	4	2
1973	Vefsna	1973-07-25	273	880	6000		4	2
1973	Vefsna	1973-07-04	274	900	6300	Male	5	2
1973	Vefsna	1973-07-29	277	860	5300	Male	3	2
1973	Vefsna	1973-07-13	278	890	6500		4	3
1973	Vefsna	1973-07-10	279	890	7400	Male	4	2
1973	Vefsna	1973-07-19	281	890	6300		4	2
1973	Vefsna	1973-07-04	282	875	6200	Male	3	2
1973	Vefsna	1973-07-12	283	900	7700	Male	5	2
1973	Vefsna	1973-07-02	284	900	7200	Female	3	3
1973	Vefsna	1973-07-28	285	900	5700	Male	4	2
1973	Vefsna	1973-06-16	286	910	8200	Female	3	2
1973	Vefsna	1973-07-10	287	910	7600		4	2
1973	Vefsna	1973-07-21	289	910	6800		5	3
1973	Vefsna	1973-06-14	290	920	7700	Female	4	3
1973	Vefsna	1973-08-12	291	920	7500	Male	4	2
1973	Vefsna	1973-06-30	292	920	7200	Female	3	3
1973	Vefsna	1973-06-16	293	920	7700	Female	4	3
1973	Vefsna	1973-07-11	294	920	7800		4	3
1973	Vefsna	1973-06-05	295	920	8500		5	3
1973	Vefsna	1973-06-15	297	930	8600	Female	4	3
1973	Vefsna	1973-06-16	298	930	9500	Female	3	3
1973	Vefsna	1973-07-09	299	930	7900	Male	3	3
1973	Vefsna	1973-06-23	300	930	7200	Male	5	3
1973	Vefsna	1973-06-24	301	930	6600	Female	3	3
1973	Vefsna	1973-07-19	302	930	7600		4	3
1973	Vefsna	1973-06-12	304	940	9500	Male	4	3
1973	Vefsna	1973-07-12	305	940	6700	Male	4	3
1973	Vefsna	1973-06-15	306	940	7800		4	3
1973	Vefsna	27-May-1973	307	940	8100	Female	4	3
1973	Vefsna	1973-06-28	308	940	9000	Male	4	3
1973	Vefsna	1973-06-18	309	940	9200	Female	4	3
1973	Vefsna	1973-07-13	310	940	8300		4	3
1973	Vefsna	1973-07-20	311	940	8400		4	3
1973	Vefsna	1973-08-03	312	945	9000	Female	4	3
1973	Vefsna	1973-06-03	313	950	9200	Female	4	3
1973	Vefsna	1973-06-11	314	950	8500	Female	4	3
1973	Vefsna	1973-06-14	315	950	8300	Female	4	3
1973	Vefsna	1973-06-16	316	950	8500	Female	3	3
1973	Vefsna	1973-07-25	317	950	8600	Male	4	3
1973	Vefsna	1973-07-01	318	950	9000	Female	5	3
1973	Vefsna	1973-06-09	322	960	9200	Female	4	3
1973	Vefsna	1973-07-16	323	960	8100	Female	4	3
1973	Vefsna	1973-06-21	324	960	9200	Female	4	3
1973	Vefsna	1973-06-27	325	960	9200	Female	3	3
1973	Vefsna	1973-07-14	328	960	8100	Male	4	3
1973	Vefsna	1973-06-12	329	970	8700	Female	4	3
1973	Vefsna	1973-07-12	330	970	8400	Male	4	3
1973	Vefsna	1973-06-23	331	970	8300	Female	4	3
1973	Vefsna	1973-06-18	332	970	9400	Female	4	3
1973	Vefsna	1973-07-27	333	970	7700		5	3
1973	Vefsna	1973-08-10	334	970	7000	Male	4	3
1973	Vefsna	1973-06-11	335	980	9000	Female	3	3
1973	Vefsna	1973-06-09	336	980	9800	Male	4	3
1973	Vefsna	1973-07-12	338	980	9600	Female	4	3
1973	Vefsna	1973-06-17	339	980	10800	Male	4	3
1973	Vefsna	1973-06-11	341	980	9800	Female	5	3
1973	Vefsna	1973-06-16	342	980	10000	Female	4	3
1973	Vefsna	1973-07-26	345	980	9500	Female	4	3
1973	Vefsna	1973-07-24	346	990	9500	Male	4	3
1973	Vefsna	1973-06-22	347	990	8100	Female	4	3
1973	Vefsna	1973-08-25	348	990	8900	Male
1973	Vefsna	1973-06-12	349	1000	10000	Male	4	3
1973	Vefsna	1973-06-10	350	1000	10200	Female	4	3
1973	Vefsna	1973-06-09	360	1000	10300	Male	4	3
1973	Vefsna	1973-06-19	361	1000	16300	Male	4	3
1973	Vefsna	1973-06-04	363	1010	11100	Female	4	3
1973	Vefsna	1973-06-13	364	1010	9800		4	3
1973	Vefsna	1973-06-22	365	1010	11700	Female	4	3
1973	Vefsna	1973-06-21	366	1010	9900	Male	4	3
1973	Vefsna	1973-07-14	367	1010	11000	Male	3	3
1973	Vefsna	1973-06-11	368	1030	12500	Male	4	3
1973	Vefsna	1973-06-27	369	1020	12500	Male	4	3
1973	Vefsna	1973-06-28	372	1020	14200	Male	4	3
1973	Vefsna	1973-06-10	373	1040	12000	Male	4	3
1973	Vefsna	1973-06-03	374	1030	14600		4	3
1973	Vefsna	1973-06-15	375	1030	12500	Male	4	3
1973	Vefsna	1973-08-25	376	1030	10200	Male
1973	Vefsna	1973-07-01	377	1055	11300	Female	4	3
1973	Vefsna	1973-06-14	378	1060	12400	Male	4	3
1973	Vefsna	1973-06-12	379	1075	12700	Male	4	3
1973	Vefsna	1973-06-05	380	1080	10600	Male	3	4
1973	Vefsna	1973-06-15	381	1080	13500		5	3
1973	Vefsna	1973-06-08	383	1100	16100	Female	5	3
1973	Vefsna	1973-07-25	385	1110	12100		4	3
1973	Vefsna	1973-07-25	386	1120	11800		3	3
1973	Vefsna	1973-06-21	388	830	5400	Female	3	2
1974	Austervefsna	1974-08-23	1	900	7200	Female	4	3
1974	Austervefsna	1974-07-21	2	900	7200	Female	4	2
1974	Austervefsna	1974-08-20	3	870	5800	Female	4	2
1974	Austervefsna	1974-08-21	4	980	8300	Female	3	3
1974	Austervefsna	1974-08-16	4	850	7800	Male	4	2
1974	Austervefsna	1974-08-20	5	780	4900	Male	4	2
1974	Austervefsna	1974-08-28	6	688	3800	Female	4	2
1974	Austervefsna	1974-08-15	7	850	7600	Female	4	2
1974	Austervefsna	1974-07-15	8	940	7900	Male		2
1974	Austervefsna	1974-08-14	8	800	5900	Female	4	2
1974	Austervefsna	1974-08-14	9	780	5400	Female	4	2
1974	Austervefsna	1974-08-07	9	850	5600	Female	4	2
1974	Austervefsna	1974-07-31	10	820	5100	Female	4	2
1974	Austervefsna	1974-07-29	10	880	7000	Female	3	2
1974	Austervefsna	1974-07-13	11	880	6375	Male	4	2
1974	Austervefsna	1974-08-13	12	850	5700	Female	4	2
1974	Austervefsna	1974-07-23	12	950	8800	Female	4	2
1974	Austervefsna	1974-08-17	13	670	3100	Male	4	2
1974	Austervefsna	1974-07-27	13	880	5750	Female	3	2
1974	Austervefsna	1974-08-15	14	960	10000	Male	4	2
1974	Austervefsna	1974-08-08	14	860	6200	Female	4	2
1974	Austervefsna	1974-08-31	15	830	5800	Female	4	2
1974	Austervefsna	1974-08-06	16	940	7500	Female	4	2
1974	Austervefsna	1974-08-15	17	570	1700	Male	4	2
1974	Austervefsna	1974-07-24	18	870	7200	Female	4	2
1974	Austervefsna	1974-07-22	19	850	5300	Female	4	2
1974	Austervefsna	1974-07-28	20	850	5400	Female	5	2
1974	Austervefsna	1974-07-22	21	1010	9600	Male	5	2
1974	Austervefsna	1974-07-27	22	1060	10800	Female	4	3
1974	Austervefsna	1974-08-18	23	610	2000	Male	4
1974	Austervefsna	1974-07-12	24	840	5200	Male	4	2
1974	Austervefsna	1974-07-19	25	730	3200	Female	3	2
1974	Austervefsna	1974-07-19	26	840	6000	Female	3	2
1974	Austervefsna	1974-07-28	27	870	5900	Female	3	2
1974	Austervefsna	1974-08-30	28	930	8800	Male	3	2
1974	Austervefsna	1974-07-28	29	590	1700	Male	3	1
1974	Austervefsna	1974-07-30	30	560	1550	Male	3	1
1974	Austervefsna	1974-08-13	31	570	1500	Male	3	1
1974	Austervefsna	1974-08-25	32	600	1600	Male	3	1
1974	Austervefsna	1974-08-21	33	600	1800	Male	3	1
1974	Austervefsna	1974-07-30	34	530	1500	Female	3	1
1974	Austervefsna	1974-08-23	35	680	2650	Male	3	1
1974	Austervefsna	1974-08-15	36	660	2800	Male	3	1
1974	Austervefsna	1974-08-31	37	540	1500	Male	3	1
1974	Austervefsna	1974-08-13	38	550	2000	Male	3	1
1974	Austervefsna	1974-08-16	39	560	2000	Male	3	1
1974	Austervefsna	1974-08-03	40	580	2000	Male	3	1
1974	Austervefsna	1974-08-28	41	570	2100	Male	3	1
1974	Austervefsna	1974-08-25	42	620	1800	Male	3	1
1974	Austervefsna	1974-07-26	43	530	1400	Female	3	1
1974	Austervefsna	1974-08-04	44	540	1300	Male	3	1
1974	Austervefsna	1974-07-23	45	610	2300	Male	3	1
1974	Austervefsna	1974-08-02	46	610	2800	Male	3	1
1974	Austervefsna	1974-08-19	47	850	5700	Female	3	2
1974	Austervefsna	1974-07-18	47	580	1650	Male	3	1
1974	Austervefsna		48	590	1700		3	1
1974	Austervefsna	1974-07-26	49	570	1600	Male	3	1
1974	Austervefsna	1974-08-08	50	620	2100	Male	3	1
1974	Austervefsna	1974-07-23	51	580	1700	Male	3	1
1974	Austervefsna	1974-08-03	52	540	1690		3	1
1974	Austervefsna	1974-08-03	53	560	1800		3	1
1974	Austervefsna	1974-08-03	54	580	1750		3	1
1974	Austervefsna	1974-08-21	55	610	2000	Male	4	1
1974	Austervefsna	1974-08-20	56	600	1900	Male	4	1
1974	Austervefsna	1974-08-07	57	660	2600	Male	4	1
1974	Austervefsna	1974-08-06	58	630	2500	Female	4	1
1974	Austervefsna	1974-08-06	59	590	1700	Male	4	1
1974	Austervefsna	1974-08-22	60	600	2000	Male	4	1
1974	Austervefsna	1974-08-19	61	560	1700	Male	4	1
1974	Austervefsna	1974-07-16	62	920	7000	Female
1974	Austervefsna	1974-08-22	63	570	1700	Male	3	1
1974	Austervefsna	1974-07-12	64	930	6800	Female	3	2
1974	Austervefsna	1974-07-14	65	840	6150	Female	3	2
1974	Austervefsna	1974-08-21	66	820	5200	Female	4	2
1974	Austervefsna	1974-08-21	67	920	8700	Male	4	2
1974	Austervefsna	1974-08-12	68	830	4750	Female	3	2
1974	Austervefsna	1974-07-20	70	840	4950	Female	3	2
1974	Austervefsna	1974-07-18	71	930	7100	Male	4	2
1974	Austervefsna	1974-07-18	72	880	6900	Male	4	2
1974	Austervefsna	1974-07-18	73	930	7000	Male	4	2
1974	Austervefsna	1974-07-15	74	930	7500	Female	3	2
1974	Austervefsna	1974-07-15	75	820	4900	Female	4	2
1974	Austervefsna	1974-08-16	76	900	6800	Female	4	2
1974	Austervefsna	1974-07-07	77	860	5600	Female	3	2
1974	Austervefsna	1974-07-24	78	610	2150	Male
1974	Austervefsna	1974-08-15	79	870	5700	Female	3	2
1974	Austervefsna	1974-08-08	80	630	2200	Male	4	1
1974	Austervefsna	1974-07-19	81	630	2600	Male	4	1
1974	Austervefsna	1974-07-21	82	520	1200	Male	4	1
1974	Austervefsna	1974-08-27	83	600	2800	Male	4	1
1974	Austervefsna	1974-07-29	84	580	1900	Male	4	1
1974	Austervefsna	1974-08-15	85	580	1900	Male	4	1
1974	Austervefsna	1974-08-18	86	630	2400	Male	4	1
1974	Austervefsna	1974-08-25	87	585	1700	Male	4	1
1974	Austervefsna	1974-08-14	88	600	2050	Male	4	1
1974	Austervefsna	1974-08-30	89	590	1800	Male	4	1
1974	Austervefsna	1974-07-25	90	630	2250		4	1
1974	Austervefsna	1974-08-25	91	870	4600	Female	4	2
1974	Austervefsna	1974-08-21	92	590	1700	Male	4	1
1974	Austervefsna	1974-08-18	93	620	2400	Male	4	1
1974	Austervefsna	1974-08-14	94	700	3700	Male	4	1
1974	Austervefsna	1974-07-25	95	590	1800	Male	4	1
1974	Austervefsna	1974-08-05	96	690	2700	Male	4	1
1974	Austervefsna	1974-07-24	97	600	1700	Female	4	1
1974	Austervefsna	1974-08-15	98	540	1700	Male	4	1
1974	Austervefsna	1974-08-31	99	620	2000	Male	4	1
1974	Austervefsna	1974-08-23	100	580	1700	Male	4	1
1974	Austervefsna	1974-08-13	101	580	2100	Male	4	1
1974	Austervefsna	1974-08-01	102	690	3300	Male	4	1
1974	Austervefsna	1974-08-04	103	600	2000	Male	4	1
1974	Austervefsna	1974-07-19	104	570	1900	Male	4	1
1974	Austervefsna	1974-08-08	105	560	1850	Female	4	1
1974	Austervefsna	1974-08-07	106	590	1960	Female	4	1
1974	Austervefsna	1974-08-22	107	570	1850	Female	4	1
1974	Austervefsna	1974-08-15	108	600	2360	Female	4	1
1974	Austervefsna	1974-08-25	109	520	1600	Male	4	1
1974	Austervefsna	1974-08-25	110	650	2650	Male	4	1
1974	Austervefsna	1974-07-26	111	640	2800	Male	4	1
1974	Austervefsna	1974-08-31	112	500	1200	Male	4	1
1974	Austervefsna	1974-07-28	113	640	2200	Male	4	1
1974	Austervefsna	1974-07-28	114	580	1800	Male	4	1
1974	Austervefsna	1974-07-17	115	650	2650	Male	4	1
1974	Austervefsna	1974-07-19	116	600	1900	Male	4	1
1974	Austervefsna	1974-08-25	117	680	3000	Female	4	1
1974	Austervefsna	1974-07-20	118	650	2600	Male	4	1
1974	Austervefsna	1974-07-20	119	560	1700	Male	4	1
1974	Austervefsna	1974-08-08	120	530	1300	Male	4	1
1974	Austervefsna	1974-07-30	121	630	2300	Male	4	1
1974	Austervefsna	1974-08-04	122	690	2650		4	1
1974	Austervefsna	1974-08-04	123	530	1430		4	1
1974	Austervefsna	1974-08-03	124	590	1950		4	1
1974	Austervefsna	1974-08-03	125	570	1730		4	1
1974	Austervefsna	1974-08-29	126	670	2750	Male	4	1
1974	Austervefsna	1974-08-26	127	600	2200	Female	4	1
1974	Austervefsna	1974-08-25	128	590	2000	Female	4	1
1974	Austervefsna	1974-08-05	129	590	2020		4	1
1974	Austervefsna	1974-07-22	130	660	2600	Male	4	1
1974	Austervefsna	1974-08-04	131	780	4100	Female	3	2
1974	Austervefsna	1974-08-06	132	870	5850	Female	3	2
1974	Austervefsna	1974-08-20	133	870	5150	Male	3	2
1974	Austervefsna	1974-07-31	134	850	6000	Female	3	2
1974	Austervefsna	1974-07-18	135	540	1900	Female	3	2
1974	Austervefsna	1974-08-01	136	860	5800	Female	3	2
1974	Austervefsna	1974-07-28	137	920	7200	Male	3	2
1974	Austervefsna	1974-07-26	138	790	4500	Female	3	2
1974	Austervefsna	1974-07-23	139	760	4000	Female	3	2
1974	Austervefsna	1974-08-03	140	900	6500	Female	3	2
1974	Austervefsna	1974-08-30	141	920	7700	Male	3	2
1974	Austervefsna	1974-07-30	142	850	5500	Female	3	2
1974	Austervefsna	1974-08-04	143	865	6350	Female	3	2
1974	Austervefsna	1974-07-16	144	860	6000	Female	3	2
1974	Austervefsna	1974-08-18	145	840	5000	Female	3	2
1974	Austervefsna	1974-07-14	146	800	5500	Female	3	2
1974	Austervefsna	1974-08-14	147	750	4400	Female	3	2
1974	Austervefsna	1974-08-12	148	870	7200	Male	3	2
1974	Austervefsna	1974-08-31	149	880	7250	Female	3	2
1974	Austervefsna	1974-08-30	150	790	5000	Female	3	2
1974	Austervefsna	1974-08-29	151	690	3700	Female	3	2
1974	Austervefsna	1974-08-28	152	746	4200	Female	3	2
1974	Austervefsna	1974-08-16	153	800	5700	Female	3	2
1974	Austervefsna	1974-08-15	154	820	6600	Male	3	2
1974	Austervefsna	1974-08-20	155	750	4300	Female	3	2
1974	Austervefsna	1974-08-28	156	750	4710	Female	3	2
1974	Austervefsna	1974-08-16	157	800	6200	Male	3	2
1974	Austervefsna	1974-08-01	158	760	5300	Female	3	2
1974	Austervefsna	1974-08-04	159	810	5200	Female	3	2
1974	Austervefsna	1974-07-31	160	830	5100	Female	3	2
1974	Austervefsna	1974-07-31	161	860	6250	Female	3	2
1974	Austervefsna	1974-07-30	162	750	4850	Female	3	2
1974	Austervefsna	1974-07-23	163	800	5600	Female	3	2
1974	Austervefsna	1974-07-20	164	940	8100	Female	3	2
1974	Austervefsna	1974-07-14	165	810	5400	Female	3	2
1974	Austervefsna	1974-07-24	166	860	6100	Female	4	2
1974	Austervefsna	1974-08-04	167	950	9000	Female	4	2
1974	Austervefsna	1974-07-30	168	790	4800	Female	4	2
1974	Austervefsna	1974-08-25	169	930	8400	Female	4	2
1974	Austervefsna	1974-07-23	170	950	8800	Female	4	2
1974	Austervefsna	1974-07-08	171	850	5800	Female	4	2
1974	Austervefsna	1974-08-03	172	840	5500	Female	4	2
1974	Austervefsna	1974-08-03	173	810	5100	Female	4	2
1974	Austervefsna	1974-07-21	174	790	4400	Female	4	2
1974	Austervefsna	1974-07-19	175	880	6300	Female	4	2
1974	Austervefsna	1974-08-15	176	840	5900	Female	4	2
1974	Austervefsna	1974-08-23	177	880	6200	Female	4	2
1974	Austervefsna	1974-07-16	178	990	8200	Female	4	2
1974	Austervefsna	1974-07-19	179	890	6500	Male	4	2
1974	Austervefsna	1974-07-23	180	900	6500	Male	4	2
1974	Svenningdalselva	1974-08-01	1	550	1300		4	1
1974	Svenningdalselva	1974-07-31	2	590	1600	Male	4	1
1974	Svenningdalselva	1974-08-03	3	480	900	Male	4	1
1974	Svenningdalselva	1974-08-04	4	580	1800	Male	4	1
1974	Svenningdalselva	1974-08-04	5	600	2000	Male	4	1
1974	Svenningdalselva	1974-08-04	6	610	1900	Female	4	1
1974	Svenningdalselva	1974-08-07	7	630	2100	Male	4	1
1974	Svenningdalselva	1974-08-07	8	650	2500	Male	4	1
1974	Svenningdalselva	1974-08-08	9	530	1100	Female	3	1
1974	Svenningdalselva	1974-07-15	10	540	1500	Male	3	1
1974	Svenningdalselva	1974-07-15	11	480	1000	Male	3	1
1974	Svenningdalselva	1974-07-23	12	660	3250	Male	5	1
1974	Svenningdalselva	1974-07-15	13	610	2050	Male	4	1
1974	Svenningdalselva	1974-07-15	14	600	1900	Male	4	1
1974	Svenningdalselva	1974-07-14	15	610	2000	Female	4	1
1974	Svenningdalselva	1974-08-21	16	620	2800	Male	3	1
1974	Svenningdalselva	1974-08-18	17	590	1800	Male	4	1
1974	Svenningdalselva	1974-08-18	18	600	1800	Male	3	1
1974	Svenningdalselva	1974-08-14	19	550	1450	Female	3	1
1974	Svenningdalselva	1974-08-14	20	580	2000	Male	3	1
1974	Svenningdalselva	1974-08-22	21	850	5400	Female	4	2
1974	Svenningdalselva	1974-08-22	22	880	6000	Female	4	2
1974	Svenningdalselva	1974-08-21	23	840	5200	Female	4	2
1974	Svenningdalselva	1974-08-05	24	870	6200	Male	4	2
1974	Svenningdalselva	1974-07-16	25	800	4700	Female	4	2
1974	Svenningdalselva	1974-07-15	26	760	4500	Female	4	2
1974	Svenningdalselva	1974-08-04	27	750	4500	Male	3	2
1974	Svenningdalselva	1974-07-08	28	810	5000	Male	3	2
1974	Svenningdalselva	1974-08-10	29	820	6100	Female	3	2
1974	Svenningdalselva	1974-08-10	30	830	5800	Female	3	2
1974	Svenningdalselva	1974-08-03	31	560	1200	Male	4	2
1974	Svenningdalselva	1974-08-03	32	540	1300	Male	4	2
1974	Svenningdalselva	1974-07-15	33	760	4100	Female	4	2
1974	Svenningdalselva	1974-07-15	34	800	4100	Male	4	2
1974	Svenningdalselva	1974-08-31	35	770	4100	Female	4	2
1974	Svenningdalselva	1974-08-30	36	840	5000	Female	3	2
1974	Svenningdalselva	1974-08-02	37	760	4500	Female	4	2
1974	Svenningdalselva	1974-08-01	38	750	4000		3	2
1974	Svenningdalselva	1974-07-15	39	860	6600	Female	3	2
1974	Svenningdalselva	1974-08-08	40	570	1600	Male	4	1
1974	Svenningdalselva	1974-07-15	41	870	6500	Male	3	2
1974	Svenningdalselva	1974-08-06	42	870	5500	Female	3	2
1974	Svenningdalselva	1974-07-25	43	840	5700	Female	3	2
1974	Svenningdalselva	1974-07-15	44	820	4000	Female	3	2
1974	Svenningdalselva	1974-07-03	45	780	4350	Male	3	2
1974	Svenningdalselva	1974-07-15	46	590	2000	Male	3	2
1974	Svenningdalselva	1974-07-15	47	570	1425	Female	3	2
1974	Svenningdalselva	1974-07-23	48	800	5000	Male	3	2
1974	Svenningdalselva	1974-07-16	49	800	3800	Female	3	2
1974	Svenningdalselva	1974-07-22	50	800	5400	Male	4	2
1974	Svenningdalselva	1974-08-14	51	810	5400	Female	4	2
1974	Svenningdalselva	1974-08-16	52	610	2000		4	2
1974	Svenningdalselva	1974-08-17	53	820	6800	Female	4	2
1974	Svenningdalselva	1974-08-17	54	770	6400	Male	5	2
1974	Svenningdalselva	1974-08-19	55	770	5800	Female	4	2
1974	Svenningdalselva	1974-08-26	56	860	6850	Female	3	2
1974	Svenningdalselva	1974-08-13	57	600	1900	Female	3	1
1974	Svenningdalselva	1974-08-13	58	620	2300	Female	3	1
1974	Svenningdalselva	1974-08-30	59	620	3100	Male	4	1
1974	Svenningdalselva	1974-08-05	61	530	1300	Female	4	1
1974	Svenningdalselva	1974-08-31	62	540	1300	Male	3	1
1974	Svenningdalselva	1974-08-31	63	680	2900	Male	4	1
1974	Svenningdalselva	1974-07-18	64	630	1700	Female	4	1
1974	Svenningdalselva	1974-07-22	65	540	1450	Female	4	1
1974	Svenningdalselva	1974-07-22	66	580	1950	Male	5	1
1974	Svenningdalselva	1974-08-02	67	610	1751	Male	4	1
1974	Svenningdalselva	1974-08-02	68	560	1351	Male	4	1
1974	Svenningdalselva	1974-08-09	69	560	1750	Female	3	1
1974	Svenningdalselva	1974-07-28	70	620	2000	Male	4	1
1974	Svenningdalselva	1974-08-01	71	540	1700	Male	3	1
1974	Svenningdalselva	1974-08-02	72	620	2300	Male	3	1
1974	Svenningdalselva	1974-07-18	73	600	1800		4	1
1974	Svenningdalselva	1974-07-22	74	540	1400		4	1
1974	Svenningdalselva	1974-07-23	75	580	1800		3	1
1974	Svenningdalselva	1974-08-08	76	540	1700	Male	4	1
1974	Svenningdalselva	1974-08-16	77	510	1400		4	1
1974	Svenningdalselva	1974-08-20	78	610	2000	Female	3	1
1974	Svenningdalselva	1974-07-18	79	520	1300		3	1
1974	Svenningdalselva	1974-07-17	80	570	1400		4	1
1974	Svenningdalselva	1974-07-29	81	570	1550	Female	3	1
1974	Svenningdalselva	1974-07-27	82	550	1300		3	1
1974	Svenningdalselva	1974-07-10	83	560	1450	Male	4	1
1974	Svenningdalselva	1974-07-18	84	560	1600	Male	4	1
1974	Svenningdalselva	1974-07-27	85	540	1500	Female	4	1
1974	Svenningdalselva	1974-07-24	86	545	1300	Female	4	1
1974	Svenningdalselva	1974-07-23	87	570	1750	Male	4	1
1974	Svenningdalselva	1974-07-23	88	580	1800	Male	4	1
1974	Svenningdalselva	1974-07-21	89	560	1500	Male	3	1
1974	Svenningdalselva	1974-08-09	90	570	1800	Male	4	1
1974	Svenningdalselva	1974-08-09	91	530	1500		3	1
1974	Svenningdalselva	1974-08-10	92	590	2200	Female	3	1
1974	Svenningdalselva	1974-08-11	93	540	1400	Male	4	1
1974	Svenningdalselva	1974-08-12	94	550	1500	Female	4	1
1974	Svenningdalselva	1974-07-28	95	510	1200	Male	3	1
1974	Svenningdalselva	1974-08-17	96	530	1500	Female	4	1
1974	Svenningdalselva	1974-07-24	97	560	1800	Female	3	1
1974	Svenningdalselva	1974-07-30	98	530	1300	Female	4	1
1974	Svenningdalselva	1974-07-30	99	570	1500	Female	4	1
1974	Svenningdalselva	1974-08-03	100	610	1900	Male	5	1
1974	Svenningdalselva	1974-08-14	101	570	1750	Female	3	1
1974	Svenningdalselva	1974-08-13	102	590	1650	Male	3	1
1974	Svenningdalselva	1974-08-17	103	600	2100	Male	3	1
1974	Svenningdalselva	1974-08-24	104	590	1850	Male	3	1
1974	Svenningdalselva	1974-08-16	105	570	1600	Male	3	1
1974	Svenningdalselva	1974-08-15	106	580	1700	Male	3	1
1974	Svenningdalselva	1974-08-13	107	570	1500	Male	3	1
1974	Svenningdalselva	1974-08-04	108	650	2200	Male	3	1
1974	Svenningdalselva	1974-08-02	109	580	2100	Male	3	1
1974	Svenningdalselva	1974-08-02	110	580	1700	Male	3	1
1974	Svenningdalselva	1974-07-28	111	880	6300	Female	3	2
1974	Svenningdalselva	1974-08-17	112	640	2100	Male	4	1
1974	Svenningdalselva	1974-08-17	113	560	1700	Male	4	1
1974	Svenningdalselva	1974-08-17	114	880	5800	Male	4
1974	Svenningdalselva	1974-08-17	115	560	1300	Male	4	1
1974	Svenningdalselva	1974-08-15	116	570	1500	Male	4	1
1974	Svenningdalselva	1974-08-18	117	840	5100	Female	4	2
1974	Svenningdalselva	1974-08-17	118	950	8800	Male	4	2
1974	Svenningdalselva	1974-08-17	119	840	4700	Female	3	2
1974	Svenningdalselva	1974-08-17	120	780	4200	Female	3	2
1974	Svenningdalselva	1974-07-21	121	590	1900	Female	4	1
1974	Svenningdalselva	1974-08-04	122	550	1500	Male	4	1
1974	Svenningdalselva	1974-08-04	123	610	1800	Female	4	1
1974	Svenningdalselva	1974-08-07	124	530	1200	Female	4	1
1974	Svenningdalselva	1974-07-18	125	540	2100	Male	4	1
1974	Svenningdalselva	1974-07-14	126	640	2400	Female	4	1
1974	Svenningdalselva	1974-08-01	127	580	1700	Male	4	1
1974	Vefsna	1974-07-17	2		1170	Male	3
1974	Vefsna	1974-08-01	21	800	5000	Female	4	2
1974	Vefsna	1974-07-26	28	810	4000	Female	3	2
1974	Vefsna	1974-07-13	49	600	1800		4	1
1974	Vefsna	1974-07-13	50	580	1800	Male	4	1
1974	Vefsna	1974-07-13	51	540	1100	Male	4	1
1974	Vefsna	1974-07-13	52	560	1200	Male	4	1
1974	Vefsna	1974-07-13	53	570	1600	Male	3	1
1974	Vefsna	1974-07-16	54	620	2400	Male	3	1
1974	Vefsna	1974-07-16	55	590	1900	Male	3	1
1974	Vefsna	1974-07-14	56	590	1500		3	1
1974	Vefsna	1974-07-13	57	580	1600		3	1
1974	Vefsna	1974-07-18	58	590	1800	Male	3	1
1974	Vefsna	1974-07-18	59	620	2000	Male	3	1
1974	Vefsna	1974-07-17	60	640	1700	Male	4	1
1974	Vefsna	1974-07-17	61	900	6500	Male	3	2
1974	Vefsna	1974-07-16	62	770	4100	Female	3	2
1974	Vefsna	1974-07-16	63	950	7700	Male	3	2
1974	Vefsna	1974-07-17	64	800	4600	Female	3	2
1974	Vefsna	1974-07-18	65	830	5800	Female	3	2
1974	Vefsna	1974-07-18	66	900	6700	Female	3	2
1974	Vefsna	1974-07-16	67	580	1900	Male	4	1
1974	Vefsna	1974-07-24	68	570	1900	Female	4	1
1974	Vefsna	1974-07-16	69	680	5100	Male	4	2
1974	Vefsna	1974-07-27	69	850	6100	Female	3	2
1974	Vefsna	1974-07-24	71	690	3000	Male	3	1
1974	Vefsna	1974-07-04	72	860	7250	Female	3	2
1974	Vefsna	1974-06-26	73	700	5500		3	2
1974	Vefsna	1974-07-18	75	590	2000	Male	4	1
1974	Vefsna	1974-07-30	76	580	2000	Male	4	1
1974	Vefsna	1974-08-05	77	650	3000	Male	4	1
1974	Vefsna	1974-08-07	78	610	2500	Male	4	1
1974	Vefsna	1974-06-27	79			Male	4	1
1974	Vefsna	1974-07-15	80	580	1900	Male	4	1
1974	Vefsna	1974-07-19	81	570	2000		3	1
1974	Vefsna	1974-07-31	82	490	1020	Male	3	1
1974	Vefsna	1974-07-31	83	530	1030	Male	3	1
1974	Vefsna	1974-08-05	84	593	2000	Male	3	1
1974	Vefsna	1974-08-01	85	510	1500	Male	3	1
1974	Vefsna	1974-08-06	86	490	1500	Male	3	1
1974	Vefsna	1974-06-28	87	800	5000	Female	3	2
1974	Vefsna	1974-06-29	88		1500		3	2
1974	Vefsna	1974-07-18	89	880	8000	Male	3	2
1974	Vefsna	1974-06-25	92	930	8800	Female	3	3
1974	Vefsna	1974-07-20	94	810	5500	Female
1974	Vefsna	1974-08-06	95	790	4900	Female	4	2
1974	Vefsna	1974-08-28	96	630	2100	Male	3	1
1974	Vefsna	1974-07-29	101	880	6900	Female	3	2
1974	Vefsna	1974-08-29	102	790	4000	Female	3	2
1974	Vefsna	1974-08-04	103	570	1700	Male	3	1
1974	Vefsna	1974-08-30	125	690	2700	Male	3	1
1974	Vefsna	1974-08-09	138	520	1800	Male
1975	Austervefsna	1975-08-21	1	680	3200	Male	3	1
1975	Austervefsna	1975-08-10	2	630	2400	Male	4	1
1975	Austervefsna	1975-08-28	3	990	8700	Male	4	2
1975	Austervefsna	1975-08-02	4	570	1600	Female	5	1
1975	Austervefsna	1975-08-18	5	680	3000	Female	4	1
1975	Austervefsna	1975-08-17	6	540	1400		3	1
1975	Austervefsna	1975-08-15	7	670	2900	Female	4	1
1975	Austervefsna	1975-08-06	8	960	7100	Female	4	3
1975	Austervefsna	1975-08-05	9	1000	8550	Female	4	3
1975	Austervefsna	1975-08-05	10	570	1600	Male	3	1
1975	Austervefsna	1975-08-06	11	600	2050	Male	4	1
1975	Austervefsna	1975-07-24	12	810	5650	Female	4	2
1975	Austervefsna	1975-08-31	13	650	2700	Male	4	1
1975	Austervefsna	1975-08-05	14	930	7300	Female	4	3
1975	Austervefsna	1975-08-25	15	660	3050	Male	3	1
1975	Austervefsna	1975-08-03	16	590	1600	Male	4	1
1975	Austervefsna	1975-08-31	17	990	9800	Male	4	3
1975	Austervefsna	1975-08-13	18	830	5500	Female	4	2
1975	Austervefsna	1975-07-13	19	930	8100	Female	4	3
1975	Austervefsna	1975-08-15	19	610	1950	Female	3	1
1975	Austervefsna	1975-08-04	20	590	1700	Male	5	1
1975	Austervefsna	1975-08-05	21	610	1900	Male	5	1
1975	Austervefsna	1975-08-31	22	530	1300	Male	3	1
1975	Austervefsna	1975-08-15	23	1010	7600	Female	4	3
1975	Austervefsna	1975-08-03	24	870	5900	Female	3	2
1975	Austervefsna	1975-07-16	25	850	6000	Female	4	2
1975	Austervefsna	1975-08-29	26	620	2000	Female	3	1
1975	Austervefsna	1975-08-13	27	900	6600	Female	3	2
1975	Austervefsna	1975-08-12	28	950	7500	Male	4	2
1975	Svenningdalselva	1975-07-12	1	1050	9300	Male	4	3
1975	Svenningdalselva	1975-07-25	2	780	3600	Male	4	2
1975	Svenningdalselva	1975-07-25	3	530	1200	Male	4	1
1975	Svenningdalselva	1975-08-31	4	780	4400	Female	3	2
1975	Svenningdalselva	1975-08-04	5	560	1300	Female	4	1
1975	Svenningdalselva	1975-08-04	6	580	1650	Male	4	1
1975	Svenningdalselva	1975-08-16	7	610	1700	Male	4	1
1975	Svenningdalselva	1975-08-16	8	580	1800	Male	4	1
1975	Svenningdalselva	1975-08-16	9	610	1900	Male	4	1
1975	Svenningdalselva	1975-08-18	10	580	1500	Female	4	1
1975	Svenningdalselva	1975-08-19	11	570	1800	Male	4	1
1975	Svenningdalselva	1975-08-05	12	510	1200	Female	4	1
1975	Svenningdalselva	1975-08-17	13	510	1200	Female	3	1
1975	Svenningdalselva	1975-08-24	14	530	1100	Female	3	1
1975	Svenningdalselva	1975-08-24	15	550	1300	Female	4	1
1975	Svenningdalselva	1975-08-24	16	650	2350	Female	4	1
1975	Svenningdalselva	1975-08-24	17	790	4500	Female	4	2
1975	Svenningdalselva	1975-08-31	18	550	1500	Female	4	1
1975	Svenningdalselva	1975-08-04	20	600	1700	Female	4	1
1975	Vefsna	1975-08-16	1	440	1000	Male	3	1
1975	Vefsna	1975-08-12	2	650	3000	Male
1975	Vefsna	1975-08-13	3	545	1600	Female	3	1
1975	Vefsna	1975-08-12	4	900	7000	Male	3	3
1975	Vefsna	1975-07-08	5	820	8100	Female	4	3
1975	Vefsna	1975-07-22	146	850	6100		3	2
1975	Vefsna	1975-07-22	147	870	6300		3	2
1975	Vefsna	1975-07-23	148	900	7300		4	2
1975	Vefsna	1975-07-23	149	840	6000		3	2
1975	Vefsna	1975-07-23	150	870	6300		4	2
1975	Vefsna	1975-07-23	151	850			4	2
1975	Vefsna	1975-07-23	152	750	4100		3	2
1975	Vefsna	1975-07-23	153	810	5300		4	2
1975	Vefsna	1975-07-23	154	840	5900		4	2
1975	Vefsna	1975-07-23	155	900	7300		4	2
1975	Vefsna	1975-07-23	156	800	5120		3	2
1975	Vefsna	1975-07-23	157	850	6140		4	2
1975	Vefsna	1975-07-23	159	860	6360		3	2
1975	Vefsna	1975-07-23	160	850	6140		3	2
1975	Vefsna	1975-07-23	161	850			4	2
1975	Vefsna	1975-07-23	162	890			3	2
1975	Vefsna	1975-07-24	163	900			3	2
1975	Vefsna	1975-07-24	164	930			3	2
1975	Vefsna	1975-07-24	165	940			3	2
1975	Vefsna	1975-07-24	166	800			4	2
1975	Vefsna	1975-07-24	167	840			4	2
1975	Vefsna	1975-07-24	168	960			4	2
1975	Vefsna	1975-07-24	169	930			4	2
1975	Vefsna	1975-07-24	170	950			4	3
1975	Vefsna	1975-07-24	171	860			4	2
1975	Vefsna	1975-07-24	172	870			3	2
1975	Vefsna	1975-07-24	173	900			4	2
1975	Vefsna	1975-07-24	174	770			4	2
1975	Vefsna	1975-07-24	175	900			3	2
1975	Vefsna	1975-07-24	176	850			4	2
1975	Vefsna	1975-07-24	177	960			4	2
1975	Vefsna		178	570			4	1
1975	Vefsna		179	590		Male	4	1
1975	Vefsna		180	580			3	1
1975	Vefsna		181	620			4	1
1975	Vefsna		182	650			4	1
1975	Vefsna		183	510			3	1
1975	Vefsna	1975-07-24	184	620			4	1
1975	Vefsna	1975-07-24	185	580			4	1
1975	Vefsna	1975-07-24	186	550			4	1
1975	Vefsna	1975-07-24	187	670			3	1
1975	Vefsna	1975-07-24	188	690			4	1
1975	Vefsna	1975-07-24	189	580			4	1
1975	Vefsna	1975-07-24	190	550			4	1
1975	Vefsna	1975-07-24	191	570			3	1
1975	Vefsna	1975-07-24	192	580			4	1
1975	Vefsna	1975-07-24	193	870			4	2
1975	Vefsna	1975-07-24	194	570			3	1
1975	Vefsna	1975-07-24	195	620			4	1
1975	Vefsna	1975-07-24	196	580			4	1
1975	Vefsna	1975-07-24	197	630		Male	3	1
1975	Vefsna	1975-07-24	198	660			3	1
1975	Vefsna	1975-07-24	199	600			4	1
1975	Vefsna	1975-07-24	200	580			4	1
1975	Vefsna	1975-07-23	201	630			4	1
1975	Vefsna	1975-07-23	202	560			4	1
1975	Vefsna	1975-07-23	203	650			4	1
1975	Vefsna	1975-07-23	204	570			4	1
1975	Vefsna	1975-07-23	205	560			4	1
1975	Vefsna	1975-07-23	206	520			3	1
1975	Vefsna	1975-07-23	207	600			4	1
1975	Vefsna	1975-07-23	208	590			4	1
1975	Vefsna	1975-07-23	209	540			4	1
1975	Vefsna	1975-07-22	210	550			3	1
1975	Vefsna	1975-07-22	211	580			3	1
1975	Vefsna	1975-07-22	212	650			3	1
1975	Vefsna	1975-07-22	213	560			4	1
1975	Vefsna	1975-07-22	214	630			3	1
1975	Vefsna	1975-07-22	215	560			3	1
1975	Vefsna	1975-07-22	216	570			4	1
1975	Vefsna	1975-07-22	217	590			4	1
1975	Vefsna	1975-07-22	218	630			4	1
1975	Vefsna	1975-07-24	219	850			5	2
1975	Vefsna	1975-07-24	220	890			4	2
1975	Vefsna		221	940			3	2
1975	Vefsna	1975-07-24	222	830			4	2
1975	Vefsna	1975-07-22	223	830			4	2
1975	Vefsna	1975-07-24	224				3	2
1975	Vefsna	1975-07-24	225	470
1975	Vefsna		226	480
1975	Vefsna		227	440
1975	Vefsna		228	560
1975	Vefsna	1975-07-22	229	550		Male
1975	Vefsna	1975-07-24	230	800		Male
1975	Vefsna	1975-07-22	231	450		Male
1975	Vefsna	1975-07-23	232	990		Male
1975	Vefsna	1975-07-21	233	630		Male
1975	Vefsna	1975-07-21	234	830		Male
1975	Vefsna	1975-07-23	235	1020			4	3
1975	Vefsna	1975-07-23	236	1050		Male	3	3
1975	Vefsna	1975-07-24	237	980			3	3
1975	Vefsna	1975-07-24	238	930			3	3
1975	Vefsna	1975-07-23	239	900			3	3
1975	Vefsna	1975-07-22	240	940			3	3
1975	Vefsna	1975-07-22	241	960			3	3
1975	Vefsna	1975-07-21	242	800			3	2
1975	Vefsna	1975-07-21	243	830			4	2
1975	Vefsna	1975-07-22	244	835			3	2
1975	Vefsna	1975-07-22	245	960			4	2
1977	Vefsna	1977-07-29	1	610	2000		3	1
1977	Vefsna	1977-08-16	2	615	2300	Male	3	1
1977	Vefsna	1977-07-28	3	610	2300	Male	3	1
1977	Vefsna	1977-07-16	4	610	2000		3	1
1977	Vefsna	1977-07-10	5	590	2000		3	1
1977	Vefsna	1977-07-16	6	580	2000		3	1
1977	Vefsna	1977-07-08	7	575	2100		3	1
1977	Vefsna	1977-06-27	8	570	1900		3	1
1977	Vefsna	1977-07-24	9	585	1700		3	1
1977	Vefsna	1977-07-05	10	550	1700		3	1
1977	Vefsna	1977-07-08	11	550	1600		3	1
1977	Vefsna	1977-07-08	12	555	1700		3	1
1977	Vefsna	1977-07-15	13	555	1700		3	1
1977	Vefsna	1977-07-20	14	555	1700		3	1
1977	Vefsna	1977-07-19	15	555	1500		3	1
1977	Vefsna	1977-07-08	16	565	1800		3	1
1977	Vefsna	1977-07-29	17	530	1500		3	1
1977	Vefsna	1977-07-05	18	535	1800		3	1
1977	Vefsna	1977-07-06	19	540	1600		3	1
1977	Vefsna	1977-07-05	20	545	1700		3	1
1977	Vefsna	1977-07-08	21	540	1500		3	1
1977	Vefsna	1977-07-06	22	585	2100		3	1
1977	Vefsna	1977-07-08	23	590	2100		3	1
1977	Vefsna	1977-07-08	24	530	1400		5	1
1977	Vefsna	1977-07-14	25	540	1600		2	1
1977	Vefsna	1977-07-24	26	600	2100	Male		1
1977	Vefsna	1977-07-08	27	530	1600			1
1977	Vefsna	1977-07-12	28	510	1350			1
1977	Vefsna	1977-07-12	29	505	1300			1
1977	Vefsna	1977-07-14	30	505	1100			1
1977	Vefsna	1977-07-02	31	475	1100		4	1
1977	Vefsna	1977-07-24	32	575	1900	Male		1
1977	Vefsna	1977-07-11	33	590	2000			1
1977	Vefsna	1977-07-25	34	585	2200	Male		1
1977	Vefsna	1977-07-24	35	560	1700	Male		1
1977	Vefsna	1977-07-20	36	550	1800			1
1977	Vefsna	1977-07-02	37	560	1800			1
1977	Vefsna	1977-06-30	38	560	1600			1
1977	Vefsna	1977-08-12	39	570	1800			1
1977	Vefsna	1977-07-07	40	525	1400			1
1977	Vefsna	1977-07-18	41	580	3300			1
1977	Vefsna	1977-07-16	42	580	1900			1
1977	Vefsna	1977-07-08	43	580	2000			1
1977	Vefsna	1977-07-08	44	580	1800			1
1977	Vefsna	1977-07-20	45	600	2500			1
1977	Vefsna	1977-07-16	46	625	2800			1
1977	Vefsna	1977-07-04	47	550	1600			1
1977	Vefsna	1977-07-20	48	570	1900		4	1
1977	Vefsna	1977-07-12	49	570	1800		4	1
1977	Vefsna	1977-07-08	50	570	1800		4	1
1977	Vefsna	1977-08-12	51	590	2200	Male	4	1
1977	Vefsna	1977-07-25	52	590	1900		4	1
1977	Vefsna	1977-07-23	53	590	2000	Male	4	1
1977	Vefsna	1977-07-16	54	595	2100		4	1
1977	Vefsna	1977-06-28	55	595	2200		4	1
1977	Vefsna	1977-07-29	56	600	2000	Male	4	1
1977	Vefsna	1977-07-25	57	610	2300		4	1
1977	Vefsna	1977-07-02	58	620	2400		4	1
1977	Vefsna	1977-07-12	59	630	2500		4	1
1977	Vefsna	1977-07-03	60	645	2600		4	1
1977	Vefsna	1977-07-08	61	550	1600		4	1
1977	Vefsna	1977-07-02	62	555	1800		4	1
1977	Vefsna	1977-07-05	63	555	1800		4	1
1977	Vefsna	1977-07-18	64	560	1700		5	1
1977	Vefsna	1977-07-12	65	565	2100		4	1
1977	Vefsna	1977-07-06	66	565	1900		4	1
1977	Vefsna	1977-07-08	67	565	2000		4	1
1977	Vefsna	1977-06-27	68	560	1600		4	1
1977	Vefsna	1977-07-11	69	565	1800		4	1
1977	Vefsna	1977-07-12	70	495	1200		4	1
1977	Vefsna	1977-07-11	71	495	1200		4	1
1977	Vefsna	1977-08-25	72	505	1200	Male	4	1
1977	Vefsna	1977-08-01	73	500	1200		4	1
1977	Vefsna	1977-07-24	74	515	1300		4	1
1977	Vefsna	1977-08-08	75	510	1400		4	1
1977	Vefsna	1977-07-06	76	510	1400		4	1
1977	Vefsna	1977-06-25	77	510	1200		4	1
1977	Vefsna	1977-07-18	78	520	1500		4	1
1977	Vefsna	1977-07-19	79	520	1300		4	1
1977	Vefsna	1977-07-16	80	545	1600		4	1
1977	Vefsna	1977-07-05	81	545	1600		4	1
1977	Vefsna	1977-07-03	82	540	1500	Male	4	1
1977	Vefsna	1977-06-21	83	980	10400	Female	2	3
1977	Vefsna	1977-06-28	84	540	1600		4	1
1977	Vefsna	1977-07-10	85	550	1800		4	1
1977	Vefsna	1977-06-28	86	995	9500	Male	3	3
1977	Vefsna	1977-06-22	87	990	9500	Female	3	3
1977	Vefsna	1977-06-08	88	945	10220	Female	3	3
1977	Vefsna	1977-07-12	89	940	8300	Female	3	3
1977	Vefsna	1977-06-25	90	930	9000	Female	3	3
1977	Vefsna	1977-06-19	91	935	8000	Female	3	3
1977	Vefsna	1977-06-24	92	920	8200		3	3
1977	Vefsna	1977-06-17	93	970	9700	Female	3	3
1977	Vefsna	1977-06-28	94	915	7900	Female	3	3
1977	Vefsna	1977-06-27	95	915	7200	Male	3	3
1977	Vefsna	1977-06-20	96	910	7600	Female	3	3
1977	Vefsna	1977-06-21	97	910	7900	Female	3	3
1977	Vefsna	1977-06-17	98	900	7200	Female	3	3
1977	Vefsna	1977-06-22	99	1010	10800	Female	3	3
1977	Vefsna	1977-06-23	100	1010	10800	Male	3	3
1977	Vefsna	1977-06-22	101	1020	11500	Male	3	3
1977	Vefsna	1977-06-22	102	1050	9500	Female	3	3
1977	Vefsna	1977-06-29	103	1070	14500	Male	3	3
1977	Vefsna	1977-06-20	104	950	8300	Female	3	3
1977	Vefsna	1977-06-25	105	944	8900	Female	3	3
1977	Vefsna	1977-06-24	106	940	9100	Female	3	3
1977	Vefsna	1977-06-20	107	950	8500	Female	3	3
1977	Vefsna	1977-06-23	108	950	9400	Female	3	3
1977	Vefsna	1977-06-19	109	960	9900	Female	3	3
1977	Vefsna	1977-07-03	110	975	9300	Male	3	3
1977	Vefsna	1977-06-17	111	980	10200	Female	3	3
1977	Vefsna	1977-06-17	112	990	9700	Female	3	3
1977	Vefsna	1977-06-11	113	990	11100	Female	4	3
1977	Vefsna	1977-06-08	114	990	10000	Female	4	3
1977	Vefsna	1977-06-22	115	980	10800	Female	4	3
1977	Vefsna	1977-06-28	116	545	1700		3	1
1977	Vefsna	1977-07-03	117	545	1600		3	1
1977	Vefsna	1977-07-02	118	565	1900	Male	3	1
1977	Vefsna	1977-07-08	119	560	1600	Male	3	1
1977	Vefsna	1977-07-19	120	565	1700		3	1
1977	Vefsna	1977-08-21	121	570	2000	Male	3	1
1977	Vefsna	1977-08-09	122	570	1400	Male	3	1
1977	Vefsna	1977-06-25	123	450			3	1
1977	Vefsna	1977-07-24	124	485	1300		3	1
1977	Vefsna	1977-08-21	125	480	1100		3	1
1977	Vefsna	1977-07-06	126	495	1200		3	1
1977	Vefsna	1977-07-08	127	505	1500		3	1
1977	Vefsna	1977-07-06	128	510	1300		4	1
1977	Vefsna	1977-07-05	129	525	1600		3	1
1977	Vefsna	1977-06-23	130	520	1500		3	1
1977	Vefsna	1977-06-08	131	1030	11300	Female	4	3
1977	Vefsna	1977-06-19	132	1020	9200	Female	4	3
1977	Vefsna	1977-06-20	133	960	9000	Male	4	3
1977	Vefsna	1977-06-22	134	960	9300	Female	4	3
1977	Vefsna	1977-06-23	135	950	7800	Female	4	3
1977	Vefsna	1977-06-19	136	950	8600	Female	4	3
1977	Vefsna	1977-07-02	137	945	9500	Male	4	3
1977	Vefsna	1977-06-25	138	1130	16150	Male	4	3
1977	Vefsna	1977-06-13	139	1125	14400	Male	4	3
1977	Vefsna	1977-06-18	140	1120	13600	Male	4	3
1977	Vefsna	1977-06-22	141	1010	11800	Male	4	3
1977	Vefsna	1977-06-27	142	1010	10800	Male	4	3
1977	Vefsna	1977-06-17	143	1010	10700	Female	4	3
1977	Vefsna	1977-06-21	144	1010	10100	Female	4	3
1977	Vefsna	1977-06-18	145	1000	9800	Female	4	3
1977	Vefsna	1977-07-16	146	865	9000	Female	4	3
1977	Vefsna	1977-06-29	147	870	7500	Male	4	3
1977	Vefsna	1977-06-18	148	885	6900	Female	4	3
1977	Vefsna	1977-07-03	149	890	7600	Male	4	3
1977	Vefsna	1977-06-17	150	905	6700	Female	4	3
1977	Vefsna	1977-07-02	151	920	7900	Male	4	3
1977	Vefsna	1977-06-24	152	930	8300	Female	4	3
1977	Vefsna	1977-06-20	153	930	8500	Male	4	3
1977	Vefsna	1977-06-21	154	930	8700	Female	4	3
1977	Vefsna	1977-07-07	155	1020	12300	Female	4	3
1977	Vefsna	1977-07-02	156	900	7400	Female	4	3
1977	Vefsna	1977-06-17	157	910	8800	Female	4	3
1977	Vefsna	1977-06-24	158	910	8000	Female	4	3
1977	Vefsna	1977-06-08	159	920	9200	Female	4	3
1977	Vefsna	1977-07-02	160	920	8000	Female	4	3
1977	Vefsna	1977-06-20	161	930	8000	Female	4	3
1977	Vefsna	1977-06-22	162	930	8500	Female	4	3
1977	Vefsna	1977-07-02	163	930	9200	Male	4	3
1977	Vefsna	1977-06-24	164	940	8800	Male	4	3
1977	Vefsna	1977-06-24	165	940	8400	Male	4	3
1977	Vefsna	1977-06-27	166	945	9100	Male	4	3
1977	Vefsna	1977-06-16	167	1000	10600	Female	4	3
1977	Vefsna	1977-06-17	168	1000	9900	Female	4	3
1977	Vefsna	1977-06-28	169	990	10500	Male	4	3
1977	Vefsna	1977-07-04	170	970	10200	Female	4	3
1977	Vefsna	1977-06-18	171	960	8800	Female	5	3
1977	Vefsna	1977-06-21	172	890	8400	Female
1977	Vefsna	1977-06-23	173	900	7300	Female		3
1977	Vefsna	1977-07-29	174	910	7000	Female
1977	Vefsna	1977-06-26	175	830	6000	Female	4	2
1977	Vefsna	1977-07-02	176	830	5600	Female	4	2
1977	Vefsna	1977-07-25	177	830	5900	Female	4	2
1977	Vefsna	1977-06-20	178	830	5500	Female	4	2
1977	Vefsna	1977-06-20	179	830	6400	Female	4	2
1977	Vefsna	1977-06-28	180	830	5400	Female	4	2
1977	Vefsna	1977-06-20	181	700	4100	Female	3	2
1977	Vefsna	1977-06-27	182		3200	Female	3	2
1977	Vefsna	1977-07-26	183	745	4100	Female		2
1977	Vefsna	1977-06-25	184	750	3700	Female	3	2
1977	Vefsna	1977-06-25	185	750	3800	Female		2
1977	Vefsna	1977-07-24	186	905	7400	Male	4	2
1977	Vefsna	1977-06-26	187	830	6300	Female	4	2
1977	Vefsna	1977-06-28	188	845	6100	Female	4	2
1977	Vefsna	1977-06-30	189	840	6700	Female	4	2
1977	Vefsna	1977-07-11	190	840	6300	Female	4	2
1977	Vefsna	1977-07-06	192	895	7900	Female	6	2
1977	Vefsna	1977-08-23	193	870	7400	Female
1977	Vefsna	1977-07-18	194	870	5400	Male		2
1977	Vefsna	1977-07-14	195	840	5500	Female	4	2
1977	Vefsna	1977-06-21	196	770	5000	Female	5	2
1977	Vefsna	1977-06-20	197	825	5100	Female	5	2
1977	Vefsna	1977-07-12	198	860	5900	Female	5	2
1977	Vefsna	1977-08-12	199	855	6000	Male	5	2
1977	Vefsna	1977-06-28	200	760	4600	Female	3	2
1977	Vefsna	1977-06-21	201	760	4700	Female	3	2
1977	Vefsna	1977-07-24	202	765	4900	Male	3	2
1977	Vefsna	1977-06-27	203	760	4600	Female	3	2
1977	Vefsna	1977-06-25	204	785	4900	Female	3	2
1977	Vefsna	1977-06-28	205	820	6300	Female	4	2
1977	Vefsna	1977-06-28	206	820	5700	Female	4	2
1977	Vefsna	1977-06-28	207	820	5200	Female	4	2
1977	Vefsna	1977-06-28	208	825	5800	Male	4	2
1977	Vefsna	1977-07-20	209	830	6100	Female	4	2
1977	Vefsna	1977-06-28	210	735	3600	Female	4	2
1977	Vefsna	1977-07-13	211	770	4700	Female	3	2
1977	Vefsna	1977-07-02	212	745	4200	Female	4	2
1977	Vefsna	1977-07-12	213	785	4700	Female	3	2
1977	Vefsna	1977-07-08	214	755	4500	Female	4	2
1977	Vefsna	1977-06-28	215	830	6100	Male	2	2
1977	Vefsna	1977-08-09	216	930	7900	Male	3	2
1977	Vefsna	1977-06-28	217	895	6700	Male	3	2
1977	Vefsna	1977-06-24	218	905	7400	Female	3	2
1977	Vefsna	1977-07-27	219	900	6800	Male	3	2
1977	Vefsna	1977-06-27	220	930	8300	Female	3	2
1977	Vefsna	1977-07-18	221	830	6500	Female
1977	Vefsna	1977-06-27	222	830	6200	Female		2
1977	Vefsna	1977-07-16	223	840	6500	Female		2
1977	Vefsna	1977-07-29	224	840	6000	Female
1977	Vefsna	1977-06-23	225	840	6200	Female		2
1977	Vefsna	1977-06-24	226	795	5200	Female		2
1977	Vefsna	1977-07-13	227	805	5200	Female		2
1977	Vefsna	1977-07-08	228	805	6000	Female		2
1977	Vefsna	1977-07-11	229	800	5200			2
1977	Vefsna	1977-06-22	230	800	5800	Female		2
1977	Vefsna	1977-06-22	231	845	6100	Female	3	2
1977	Vefsna	1977-06-24	232	850	6600	Female	3	2
1977	Vefsna	1977-07-10	233	800	5500	Female		2
1977	Vefsna	1977-07-07	234	820	4900	Female		2
1977	Vefsna	1977-07-22	235	820	6000	Female
1977	Vefsna	1977-07-10	236	820	6500	Female		2
1977	Vefsna	1977-06-28	237		4000	Female		2
1977	Vefsna	1977-06-28	238	766	4200	Female
1977	Vefsna	1977-06-28	239	760	4300	Female		2
1977	Vefsna	1977-06-27	240	780	5100	Female		2
1977	Vefsna	1977-06-24	241	850	6300	Female	4	2
1977	Vefsna	1977-07-20	242	795	5200	Male		2
1977	Vefsna	1977-07-12	243	795	5200	Female		2
1977	Vefsna	1977-07-29	244	790	5000	Female
1977	Vefsna	1977-06-21	245	790	5200	Female	4	2
1977	Vefsna	1977-06-17	246	795	5200	Male	4	2
1977	Vefsna	1977-06-28	247	845	6300	Female	4	2
1977	Vefsna	1977-07-18	248	855	6200	Male	4	2
1977	Vefsna	1977-07-16	249	855	5600	Female	4	2
1977	Vefsna	1977-06-24	250	850	6200	Male	4	2
1977	Vefsna	1977-06-16	251	850	6500	Female	4	2
1977	Vefsna	1977-06-18	252	850	5600	Female	4	2
1977	Vefsna	1977-06-24	253	850	6200	Female	4	2
1977	Vefsna	1977-07-09	254	860	6000	Male	4	2
1977	Vefsna	1977-07-07	255	860	6200	Female	4	2
1977	Vefsna	1977-07-04	256	860	6700	Female		2
1977	Vefsna	1977-06-28	257	795	4900	Female	4	2
1977	Vefsna	1977-07-03	258	790	5500	Female	4	2
1977	Vefsna	1977-06-26	259	805	5100	Female	4	2
1977	Vefsna	1977-06-28	260	800	5000	Female	4	2
1977	Vefsna	1977-07-03	261	860	6400	Male	3	2
1977	Vefsna	1977-07-08	262	850	6000	Female	3	2
1977	Vefsna	1977-06-20	263	800	5900	Female	3	2
1977	Vefsna	1977-06-18	264	805	4800	Female	3	2
1977	Vefsna	1977-07-29	265	820	6200	Female	3	2
1977	Vefsna	1977-06-27	266	805	5300	Female	4	2
1977	Vefsna	1977-07-02	267	805	5300	Female	4	2
1977	Vefsna	1977-07-02	268	800	5600	Female	4	2
1977	Vefsna	1977-07-04	269	815	5700	Female	4	2
1977	Vefsna	1977-06-25	270	810	4600	Female	4	2
1977	Vefsna	1977-06-20	271	770	4800	Female	4	2
1977	Vefsna	1977-07-11	272	820	6000	Female		2
1977	Vefsna	1977-06-06	273	825	6600	Female	3	2
1977	Vefsna	1977-07-03	274	820	5800	Female	3	2
1977	Vefsna	1977-06-20	275	645	4600	Female	3	2
1977	Vefsna	1977-07-02	276	705	3900	Female	3	2
1977	Vefsna	1977-06-25	277	750	3700	Female	4	2
1977	Vefsna	1977-06-28	278	760	5200	Female	4	2
1977	Vefsna	1977-06-28	279	765	4600	Female	4	2
1977	Vefsna	1977-07-08	280	770	4400	Female	4	2
1977	Vefsna	1977-06-25	281	780	4200	Female	4	2
1977	Vefsna	1977-06-24	282	810	5400	Female	4	2
1977	Vefsna	1977-07-12	283	825	6000	Female	4	2
1977	Vefsna	1977-07-06	284	825	5200	Female	4	2
1977	Vefsna	1977-07-04	285	820	5900	Female	4	2
1977	Vefsna	1977-06-27	286	820	6000	Female	4	2
1977	Vefsna	1977-07-04	287	860	6500	Female	4	2
1977	Vefsna	1977-06-21	288	860	7600	Female	4	2
1977	Vefsna	1977-06-25	289		5600	Female	4	2
1977	Vefsna	1977-06-19	290	875	7000	Female	4	2
1977	Vefsna	1977-06-28	291	870	6800	Female	4	2
1977	Vefsna	1977-07-02	292	870	7000	Male	4	2
1977	Vefsna	1977-06-27	293	885	4900	Female	4	2
1977	Vefsna	1977-07-02	294	900	8200	Male	4	2
1977	Vefsna	1977-07-25	295	915	7300	Male	4	2
1977	Vefsna	1977-06-28	296	780	5200	Female	4	2
1977	Vefsna	1977-07-06	297	795	4600	Female	4	2
1977	Vefsna	1977-06-27	298	610	5700	Female	4
1977	Vefsna	1977-06-27	299	810	5200	Female
1977	Vefsna	1977-06-13	300	875	7500	Male
1977	Vefsna	1977-07-02	301	890	8000	Male	5	3
1977	Vefsna	24-May-1977	302	915	7400	Female
1977	Vefsna	1977-07-25	303
1977	Vefsna	1977-07-20	304	930	7250	Female	3	2
1977	Vefsna	1977-08-12	305	980	10000	Female	3	2
1977	Vefsna	1977-07-16	306	1020	9500	Male
1978	Austervefsna	1978-07-16	1	450	1400	Female	3	1
1978	Austervefsna	1978-07-07	2	540	1300	Male	4	1
1978	Austervefsna	1978-07-14	3	538	1350	Female	4	1
1978	Austervefsna	1978-08-06	4	540	1550	Male	5	1
1978	Austervefsna	1978-07-15	5	529	1250	Female	4	1
1978	Austervefsna	1978-07-25	6	528	1300	Male	4	1
1978	Austervefsna	1978-07-28	7	530	1500	Female	4	1
1978	Austervefsna	1978-07-27	8	530	1600	Female	4	1
1978	Austervefsna	1978-08-06	9	520	1375	Male	4	1
1978	Austervefsna	1978-07-13	10	503	1200	Female	4	1
1978	Austervefsna	1978-08-30	11	520	1250	Male	4	1
1978	Austervefsna	1978-08-04	12	520	1500	Male	4	1
1978	Austervefsna	1978-08-12	13	520	1100	Male	4	1
1978	Austervefsna	1978-08-04	14	515	1325	Male	3	1
1978	Austervefsna	1978-07-26	15	510	1250	Female	3	1
1978	Austervefsna	1978-07-15	16	515	1150	Male	4	1
1978	Austervefsna	1978-08-04	17	525	1250	Male	4	1
1978	Austervefsna	1978-08-07	18	535	1585	Female	4	1
1978	Austervefsna	1978-08-09	19	545	1350	Male	5	1
1978	Austervefsna	1978-08-18	20	540	1250	Male	4	1
1978	Austervefsna	1978-07-16	21	540	1500	Male	4	1
1978	Austervefsna	1978-08-13	22	542	1175	Male	3	1
1978	Austervefsna	1978-07-13	23	560	1600	Male	3	1
1978	Austervefsna	1978-07-23	24	565	1700	Female	4	1
1978	Austervefsna	1978-07-20	25	570	1750	Male	5	1
1978	Austervefsna	1978-07-17	26	565	1300	Male	4	1
1978	Austervefsna	1978-08-09	27	573	1500	Male	4	1
1978	Austervefsna	1978-07-15	28	560	1500	Female	4	1
1978	Austervefsna	1978-08-01	29	575	1600	Male	4	1
1978	Austervefsna	1978-08-15	30	590	1900	Female	4	1
1978	Austervefsna	1978-07-16	31	590	1800	Male	4	1
1978	Austervefsna	1978-08-05	32	580	1750	Male	4	1
1978	Austervefsna	1978-08-27	33	585	1850	Male	4	1
1978	Austervefsna	1978-07-25	34	580	1600	Male	4	1
1978	Austervefsna	1978-08-02	35	585	1600	Male	4	1
1978	Austervefsna	1978-08-03	36	585	1800	Male	4	1
1978	Austervefsna	1978-07-16	37	580	1800	Male	4	1
1978	Austervefsna	1978-07-17	38	590	1800	Male	4	1
1978	Austervefsna	1978-08-14	39	580	1800	Male	5	1
1978	Austervefsna	1978-08-08	40	590	2025	Male	5	1
1978	Austervefsna	1978-08-03	41	557	1500	Male	4	1
1978	Austervefsna	1978-08-06	42	593	1750	Male	4	1
1978	Austervefsna	1978-07-10	43	592	1550	Female	4	1
1978	Austervefsna	1978-08-30	44	590	1750	Male	4	1
1978	Austervefsna	1978-08-30	45	590	1700	Male	4	1
1978	Austervefsna	1978-08-19	46	590	1750	Male	3	1
1978	Austervefsna	1978-08-07	47	595	1900	Male	5	1
1978	Austervefsna	1978-08-04	48	590	1850	Male	5	1
1978	Austervefsna	1978-07-23	49	584	1500	Male	3	1
1978	Austervefsna	1978-08-01	50	570	1600	Male	4	1
1978	Austervefsna	1978-07-30	51	580	1650	Male	4	1
1978	Austervefsna	1978-07-16	52	557	1575	Male	4	1
1978	Austervefsna	1978-07-12	53	570	1400	Male	4	1
1978	Austervefsna	1978-08-10	54	550	1600	Male	4	1
1978	Austervefsna	1978-08-13	55	550	1500	Male	4	1
1978	Austervefsna	1978-07-23	56	550	1600	Male	4	1
1978	Austervefsna	1978-07-27	57	570	1500	Female	3	1
1978	Austervefsna	1978-08-07	58	565	1690	Male	4	1
1978	Austervefsna	1978-07-29	59	550	1600	Male	5	1
1978	Austervefsna	1978-08-06	60	555	1450	Male	4	1
1978	Austervefsna	1978-07-18	61	593	1800	Male	4	1
1978	Austervefsna	1978-07-12	61	580	1600	Male	4	1
1978	Austervefsna	1978-08-24	62	580	1750	Male	4	1
1978	Austervefsna	1978-08-25	62	570	1500	Male	4	1
1978	Austervefsna	1978-07-13	63	590	1650	Male	4	1
1978	Austervefsna	1978-07-14	64	571	1525	Male	4	1
1978	Austervefsna	1978-08-11	65	570	1700	Male	4	1
1978	Austervefsna	1978-08-13	66	570	1500	Male	5	1
1978	Austervefsna	1978-07-30	67	573	1650	Male	4	1
1978	Austervefsna	1978-07-18	68	570	1800	Male	4	1
1978	Austervefsna	1978-07-07	69	630	2650	Female	4	1
1978	Austervefsna	1978-07-11	70	638	2400	Male	4	1
1978	Austervefsna	1978-07-12	71	620	2200	Male	5	1
1978	Austervefsna	1978-07-25	74	615	1750	Male	4	1
1978	Austervefsna	1978-08-07	75	625	2700	Male	4	1
1978	Austervefsna	1978-08-05	76	601	1600	Male	4	1
1978	Austervefsna	1978-08-08	77	615	1850	Male	4	1
1978	Austervefsna	1978-07-14	78	600	1900	Male	4	1
1978	Austervefsna	1978-07-25	79	600	1750	Female	4	1
1978	Austervefsna	1978-08-13	80	610	1800	Male	4	1
1978	Austervefsna	1978-07-12	81	610	1800	Male	4	1
1978	Austervefsna	1978-07-20	82	600	1750	Male	5	1
1978	Austervefsna	1978-08-01	83	610	2100	Male	4	1
1978	Austervefsna	1978-07-12	84	600	2000	Female	5	1
1978	Austervefsna	1978-07-26	85	600	1700	Male	4	1
1978	Austervefsna	1978-07-28	86	600	1800	Male	5	1
1978	Austervefsna	1978-08-25	87	675	2600	Female	4	1
1978	Austervefsna	1978-07-09	88	700	2700	Male	4	1
1978	Austervefsna	1978-08-04	89	795	5600	Female	4	2
1978	Austervefsna	1978-08-01	90	770	3450	Female	4	2
1978	Austervefsna	1978-08-13	91	780	4400	Female	4	2
1978	Austervefsna	1978-07-18	92	755	3800	Male	4	2
1978	Austervefsna	1978-08-11	93	770	4300	Female	4	2
1978	Austervefsna	1978-08-12	94	820	4700	Male	4	2
1978	Austervefsna	1978-07-16	95	823	4450	Female	3	2
1978	Austervefsna	1978-08-02	97	895	6200	Male	4	2
1978	Austervefsna	1978-07-10	98	850	5850	Female	4	2
1978	Austervefsna	1978-08-30	99	960	8500	Female	4	3
1978	Austervefsna	1978-08-10	101	935	8600	Female	5
1978	Austervefsna	1978-08-07	102	940	8500	Female	4	3
1978	Austervefsna	1978-07-14	103	910	7100	Male	4	2
1978	Austervefsna	1978-07-13	104	905	6800	Female	4	3
1978	Austervefsna	1978-07-17	105	980	8250	Female	4	3
1978	Austervefsna	1978-07-09	106	960	8000	Female	3	3
1978	Austervefsna	1978-07-13	107	950	7600	Female	3	3
1978	Austervefsna	1978-08-13	108	950	6500	Male
1978	Austervefsna	1978-08-29	109	1040	11250	Female	4	3
1978	Austervefsna	1978-07-15	110	1030	8500	Female	4	3
1978	Austervefsna	1978-07-16	111	1030	11300	Male	4	3
1978	Svenningdalselva	1978-07-13	1	450	850	Female	4	1
1978	Svenningdalselva	1978-07-14	2	500	1000	Male	4	1
1978	Svenningdalselva	1978-07-24	3	566	1700	Female	3	2
1978	Svenningdalselva	1978-08-18	4	580	1800	Male	4	1
1978	Svenningdalselva	1978-08-08	5	580	2000	Female	5	1
1978	Svenningdalselva	1978-08-04	6	580	1800	Male	4	1
1978	Svenningdalselva	1978-07-27	7	644	2600	Male	4	1
1978	Svenningdalselva	1978-08-16	8	620	2300	Female	4	1
1978	Svenningdalselva	1978-08-19	9	610	2300	Male	4	1
1978	Svenningdalselva	1978-08-16	10	610	2100	Female	4	1
1978	Svenningdalselva	1978-07-28	11	615	1800	Female		1
1978	Svenningdalselva	1978-07-20	12	712	5800	Female	5	2
1978	Svenningdalselva	1978-07-06	13	760	3800	Female	4	2
1978	Svenningdalselva	1978-07-21	14	850	6300	Female	5	2
1978	Svenningdalselva	1978-07-13	42	540	1350	Male	4	1
1978	Vefsna	1978-07-17	1	495	1400		4	1
1978	Vefsna	1978-07-07	2	495	1200		4	1
1978	Vefsna	1978-06-18	3	485	1100		5	1
1978	Vefsna	1978-06-29	4	460	1000		5	1
1978	Vefsna	1978-07-24	5	490	1100		4	1
1978	Vefsna	1978-07-03	6	490	1300		4	1
1978	Vefsna	1978-07-19	7	480	1100		3	1
1978	Vefsna	1978-06-30	8	495	1200		4	1
1978	Vefsna	1978-07-11	9	480	1100		4	1
1978	Vefsna	1978-06-29	10	485	1100		5	1
1978	Vefsna	1978-06-29	11	475	1100		5	1
1978	Vefsna	1978-07-02	12	475	1200		5	1
1978	Vefsna	1978-06-29	13	540	1500		4	1
1978	Vefsna	1978-07-05	14	544	1600		3	1
1978	Vefsna	1978-07-03	15	545	1400		4	1
1978	Vefsna	1978-07-03	16	530	1600		4	1
1978	Vefsna	1978-07-16	17	530	1500		4	1
1978	Vefsna	1978-07-05	18	530	1400		4	1
1978	Vefsna	1978-08-09	19	530	1600		3	1
1978	Vefsna	1978-06-25	20	520	1500			1
1978	Vefsna	1978-06-27	21	530	1400		4	1
1978	Vefsna	1978-07-07	22	535	1400		4	1
1978	Vefsna	1978-07-11	23	530	1500		4	1
1978	Vefsna	1978-07-07	24	530	1400		3	1
1978	Vefsna	1978-07-11	25	530	1400		4	1
1978	Vefsna	1978-08-08	26	535	1500		4	1
1978	Vefsna	1978-07-30	27	535	1400		4	1
1978	Vefsna	1978-07-24	28	535	1400		3	1
1978	Vefsna	1978-06-30	29	530	1500		4	1
1978	Vefsna	1978-07-05	30	540	1600		4	1
1978	Vefsna	1978-07-07	31	540	1700	Female	2	1
1978	Vefsna	1978-07-02	32	540	1500		3	1
1978	Vefsna	1978-07-07	33	545	1600		3	1
1978	Vefsna	1978-07-18	34	540	1500		5	1
1978	Vefsna	1978-07-16	35	540	1500		4	1
1978	Vefsna	1978-06-30	36	530	1400		4	1
1978	Vefsna	1978-07-03	40	540	1700		4	1
1978	Vefsna	1978-07-09	43	540	1500		4	1
1978	Vefsna	1978-08-31	44	540	1300	Male	4	1
1978	Vefsna	1978-07-13	45	540	1600		3	1
1978	Vefsna	1978-06-29	46	540	1400		4	1
1978	Vefsna	1978-07-16	47	545	1200	Male	5	1
1978	Vefsna	1978-07-17	48	840	5700	Female	4	2
1978	Vefsna	1978-07-02	48	540	1600		4	1
1978	Vefsna	1978-07-01	49	540	1500		4	1
1978	Vefsna	1978-07-03	50	530	1900		3	1
1978	Vefsna	1978-08-05	51	535	1400		4	1
1978	Vefsna	1978-07-03	52	530	1500		3	1
1978	Vefsna	1978-07-07	53	535	1600		5	1
1978	Vefsna	1978-07-16	54	870	5700	Female	4	2
1978	Vefsna	1978-07-03	54	535	1800		2	1
1978	Vefsna	1978-06-28	55	535	1500		4	1
1978	Vefsna	1978-07-17	56	940	7400	Female	4	3
1978	Vefsna	1978-06-24	56	520	1300		3	1
1978	Vefsna	1978-07-20	57	520	1400		3	1
1978	Vefsna	1978-08-08	58	525	1500		4	1
1978	Vefsna	1978-07-12	59	525	1200		3	1
1978	Vefsna	1978-07-17	60	520	1400		4	1
1978	Vefsna	1978-06-30	61	520	1400		4	1
1978	Vefsna	1978-07-03	62	525	1600		3	1
1978	Vefsna	1978-07-05	63	520	1500		4	1
1978	Vefsna	1978-07-15	64	525	1400		4	1
1978	Vefsna	1978-07-23	65	515	1260		4	1
1978	Vefsna	1978-08-24	66	515	1400		4	1
1978	Vefsna	1978-07-27	67	520	1300		4	1
1978	Vefsna	1978-08-14	68	520	1200		3	1
1978	Vefsna	1978-07-09	69	525	1800		4	1
1978	Vefsna	1978-06-26	70	520	1400		5	1
1978	Vefsna	1978-06-30	71	500	1300		6	1
1978	Vefsna	1978-07-07	72	505	1300		4	1
1978	Vefsna	1978-07-06	73	505	1400		4	1
1978	Vefsna	1978-07-15	73	600	1800	Male	3	1
1978	Vefsna	1978-07-15	73	600	1800	Male	3	1
1978	Vefsna	1978-07-14	74	505	1200		4	1
1978	Vefsna	1978-07-07	75	501	1400		4	1
1978	Vefsna	1978-07-16	76	500	1500		4	1
1978	Vefsna	1978-07-09	77	500	1100		4	1
1978	Vefsna	1978-06-26	78	500	1400		5	1
1978	Vefsna	1978-07-08	79	505	1400		5	1
1978	Vefsna	1978-07-02	80	500	1250		4	1
1978	Vefsna	1978-07-03	81	505	1400		4	1
1978	Vefsna	1978-07-05	82	500	1900		4	1
1978	Vefsna	1978-07-05	83	505	1700		4	1
1978	Vefsna	1978-06-30	83	505	1400		4	1
1978	Vefsna	1978-07-09	85	510	1350		5	1
1978	Vefsna	1978-07-05	86	515	1400		5	1
1978	Vefsna	1978-06-30	87	515	1400		4	1
1978	Vefsna	1978-06-30	88	520	1400		4	1
1978	Vefsna	1978-06-30	89	510	1300		4	1
1978	Vefsna	1978-07-24	90	510	1300		5	1
1978	Vefsna	1978-06-26	91	520	1600		4	1
1978	Vefsna	1978-07-09	92	555	1800		4	1
1978	Vefsna	1978-08-19	93	555	1400		3	1
1978	Vefsna	1978-07-03	94	550	1700		4	1
1978	Vefsna	1978-06-30	95	555	1700		5	1
1978	Vefsna	1978-07-01	96	550	1700		3	1
1978	Vefsna	1978-07-15	97	550	1900		3	1
1978	Vefsna	1978-06-30	98	550	1700		5	1
1978	Vefsna	1978-07-03	99	550	1700		4	1
1978	Vefsna	1978-06-30	100	555	1700		4	1
1978	Vefsna	1978-08-13	101	565	1600		4	1
1978	Vefsna	1978-07-12	102	565	1900		4	1
1978	Vefsna	1978-08-09	103	565	1800		3	1
1978	Vefsna	1978-07-10	104	565	1750		3	1
1978	Vefsna	1978-07-05	105	565	1800		5	1
1978	Vefsna	1978-07-20	106	556	1600		4	1
1978	Vefsna	1978-07-13	107	555	1600		3	1
1978	Vefsna	1978-07-09	108	555	1700		4	1
1978	Vefsna	1978-07-23	109	550	1800		4	1
1978	Vefsna	1978-07-17	110	560	1700		3	1
1978	Vefsna	1978-06-28	111	565	1800		4	1
1978	Vefsna	1978-07-07	112	560	1700		4	1
1978	Vefsna	1978-07-17	113	555	1800		4	1
1978	Vefsna	1978-07-16	114	560	1500		4	1
1978	Vefsna	1978-07-16	115	555	1800		3	1
1978	Vefsna	1978-07-07	116	560	1650		4	1
1978	Vefsna	1978-08-16	117	565	1600		4	1
1978	Vefsna	1978-07-17	118	550	1600		5	1
1978	Vefsna	1978-07-19	119	555	1700		3	1
1978	Vefsna	1978-07-20	120	550	1700		4	1
1978	Vefsna	1978-07-15	121	565	1500		4	1
1978	Vefsna	1978-07-09	122	565	1600		4	1
1978	Vefsna	1978-07-05	123	565	1300		4	1
1978	Vefsna	1978-07-01	124	560	1600		4	1
1978	Vefsna	1978-07-30	125	560	1700		4	1
1978	Vefsna	1978-07-30	126	560	1800		4	1
1978	Vefsna	1978-08-08	127	570	1800		4	1
1978	Vefsna	1978-06-28	128	575	1700		4	1
1978	Vefsna	1978-08-14	129	570	1700		4	1
1978	Vefsna	1978-07-09	130	560	1700		3	1
1978	Vefsna	1978-07-12	131	585	1900		4	1
1978	Vefsna	1978-07-12	132	580	2100		4	1
1978	Vefsna	1978-07-10	133	570	2000		4	1
1978	Vefsna	1978-07-09	134	570	1800		5	1
1978	Vefsna	1978-07-02	135	585	2000		6	1
1978	Vefsna	1978-07-18	136	584	2000		3	1
1978	Vefsna	1978-07-20	137	580	1900		5	1
1978	Vefsna	1978-07-24	138	585	2100		4	1
1978	Vefsna	1978-07-31	139	580	1400		4	1
1978	Vefsna	1978-07-09	140	585	1900		4	1
1978	Vefsna	1978-08-07	141	580	1800		3	1
1978	Vefsna	1978-07-19	142	570	1700		3	1
1978	Vefsna	1978-06-29	143	595	2100		5	1
1978	Vefsna	1978-07-09	144	570	1900		4	1
1978	Vefsna	1978-07-09	145	570	1800		4	1
1978	Vefsna	1978-07-09	146	570	1900		4	1
1978	Vefsna	1978-07-23	147	575	1800		4	1
1978	Vefsna	1978-07-25	148	590	1900		4	1
1978	Vefsna	1978-08-05	149	590	2000		4	1
1978	Vefsna	1978-08-31	150	565	1600		3	1
1978	Vefsna	1978-07-13	151	575	1700		5	1
1978	Vefsna	1978-07-16	152	585	2000			1
1978	Vefsna	1978-08-13	153	575	1700		4	1
1978	Vefsna	1978-07-05	154	570	1900		5	1
1978	Vefsna	1978-07-09	155	575	1900		4	1
1978	Vefsna	1978-08-06	156	585	1900			1
1978	Vefsna	1978-06-24	157	570	1800	Male	4	1
1978	Vefsna	1978-08-17	158	570	1600	Male	4	1
1978	Vefsna	1978-07-24	159	640	3000		3	1
1978	Vefsna	1978-08-17	160	635	2500		4	1
1978	Vefsna	1978-08-01	161	620	2200		3	1
1978	Vefsna	1978-07-23	162	630	2800		3	1
1978	Vefsna	1978-07-23	162	630	2800		3	1
1978	Vefsna	1978-07-05	164	615	2200		4	1
1978	Vefsna	1978-07-05	164	615	2200		4	1
1978	Vefsna	1978-07-27	166	615	2500		4	1
1978	Vefsna	1978-07-25	167	620	2500
1978	Vefsna	1978-08-11	168	620	2200			1
1978	Vefsna	1978-07-05	169	605	2200		4	1
1978	Vefsna	1978-07-03	170	605	2000		3	1
1978	Vefsna	1978-08-12	171	600	2000		5	1
1978	Vefsna	1978-08-07	172	615	2450		4	1
1978	Vefsna	1978-08-07	173	600	2200		5	1
1978	Vefsna	1978-07-17	174	600	2100		4	1
1978	Vefsna	1978-06-30	175	615	2500			1
1978	Vefsna	1978-07-16	176	605	2300			1
1978	Vefsna	1978-06-27	177	600	2300			1
1978	Vefsna	1978-08-09	178	605	1900		3	1
1978	Vefsna	1978-07-29	179		2000	Male
1978	Vefsna	1978-06-25	180	690	3100	Female	5	2
1978	Vefsna	1978-07-10	181	685	3000	Male	3	2
1978	Vefsna	1978-06-26	182	700	3300	Female	4	2
1978	Vefsna	1978-08-09	183	790	5100	Female	4	2
1978	Vefsna	1978-06-26	183	720	3700		4	2
1978	Vefsna	1978-07-08	184	735	4000	Female	3	2
1978	Vefsna	1978-07-09	186	790	4600			2
1978	Vefsna	1978-07-10	187	795	4300	Male		2
1978	Vefsna	1978-06-25	188	790	4800	Female	4	2
1978	Vefsna	1978-06-25	189	775	3600	Female	4	2
1978	Vefsna	1978-06-20	190	780	4700	Female	5	2
1978	Vefsna	1978-06-29	191	780	4700	Female	4	2
1978	Vefsna	1978-08-25	192	780	3800	Male
1978	Vefsna	1978-06-28	192	780	4400	Female	4	2
1978	Vefsna	1978-08-06	194	780	4500	Female	3	2
1978	Vefsna	1978-06-25	195	790	5100	Female	4	2
1978	Vefsna	1978-06-30	196	770	4600		4	2
1978	Vefsna	1978-06-20	197	770	4400	Female	4	2
1978	Vefsna	1978-08-11	198	760	4300	Female	4	2
1978	Vefsna	1978-07-08	199	760	5000	Female	3	2
1978	Vefsna	1978-06-25	200	755	4400	Female	4	2
1978	Vefsna	1978-08-05	201	740	4100		4	2
1978	Vefsna	1978-06-26	202	750	3700	Female	4	2
1978	Vefsna	1978-06-14	203	760	4300	Female	3	2
1978	Vefsna	1978-06-20	204	785	3500	Female	4	2
1978	Vefsna	1978-07-07	205	840	8000	Female	4	3
1978	Vefsna	1978-06-25	206	820	5300	Male	4	2
1978	Vefsna	1978-06-27	207	830	5600	Male	5	2
1978	Vefsna	1978-07-03	208	845	6200	Female	4	3
1978	Vefsna	1978-07-27	209	825	5400	Female	4	2
1978	Vefsna	1978-07-20	210	820	5900		4	2
1978	Vefsna	1978-07-11	211	825	5700	Male	4	2
1978	Vefsna	1978-08-07	212		5700	Female	3	2
1978	Vefsna	1978-08-16	213	800	4800	Male	4	2
1978	Vefsna	1978-06-27	214	805	5000	Female		2
1978	Vefsna	1978-07-29	215	805	5500	Female
1978	Vefsna	1978-08-14	216	805	4500	Female	4	2
1978	Vefsna	1978-07-15	217	800	5200	Female	3	2
1978	Vefsna	1978-07-12	218	800	5100	Female	5	2
1978	Vefsna	1978-08-05	219	810	4800	Male	4	2
1978	Vefsna	1978-06-30	220	820	5200	Female	3	3
1978	Vefsna	1978-06-26	221	820	5100	Female	3	2
1978	Vefsna	1978-07-18	222	820	5500	Female	4	2
1978	Vefsna	1978-08-23	223	885	6700	Male	4	2
1978	Vefsna	1978-06-21	224	890	7100	Female	3	3
1978	Vefsna	1978-06-20	225	895	6500	Male	4	3
1978	Vefsna	1978-07-07	226	895	7100	Female	4	3
1978	Vefsna	1978-08-09	227	895	6900	Male	5	2
1978	Vefsna	1978-07-27	228	895	6700	Female
1978	Vefsna	1978-08-02	229	885	6600	Female	3	2
1978	Vefsna	1978-06-18	230	880	6900	Female	4	3
1978	Vefsna	1978-07-03	231	885	6800	Female	4	3
1978	Vefsna	1978-06-03	232	880	7700	Female	4	3
1978	Vefsna	1978-06-29	233	880	6600	Male	5	2
1978	Vefsna	1978-06-15	234	880	7200	Female	4	3
1978	Vefsna	1978-06-22	235	880	6800		4	3
1978	Vefsna	1978-07-03	236	860	6100	Female	4	2
1978	Vefsna	1978-08-24	237	860	7000	Female	3	2
1978	Vefsna	1978-07-16	238	860	6800	Female		2
1978	Vefsna	1978-07-13	239	875	7500	Female	4	3
1978	Vefsna	1978-06-29	240	870	6300	Female	4	2
1978	Vefsna	1978-07-25	242	850	6000	Female		2
1978	Vefsna	1978-07-01	243	850	6100	Female	5	2
1978	Vefsna	1978-08-19	244	855	5400	Male	4	3
1978	Vefsna	1978-08-08	245	855	6900	Female	3	2
1978	Vefsna	1978-06-30	246	850	6100	Female	5	2
1978	Vefsna	1978-06-22	247	855	8400	Female	4	3
1978	Vefsna	1978-06-25	248	850	5000	Female	4	2
1978	Vefsna	1978-06-14	249	940	7800	Female	3	3
1978	Vefsna	1978-06-12	250	945	7200	Female	4	3
1978	Vefsna	1978-06-18	251	940	8600	Female	5	3
1978	Vefsna	1978-06-29	252	945	8500	Female	3	3
1978	Vefsna	1978-06-14	253	940	8100	Female		3
1978	Vefsna	1978-06-27	254	930	8500	Female	5	3
1978	Vefsna	1978-06-12	255	925	7600	Female	4	3
1978	Vefsna	1978-06-27	256	930	7900	Female	3	3
1978	Vefsna	1978-06-12	257	920	8200	Female	5	3
1978	Vefsna	1978-06-13	258	930	7700		4	3
1978	Vefsna	1978-07-30	259	930	7800	Female	3	3
1978	Vefsna	1978-07-08	260	920	8100	Male		3
1978	Vefsna	1978-06-30	261	920	8100	Female	5	3
1978	Vefsna	1978-06-19	262	915	7900	Female	3	3
1978	Vefsna	1978-06-17	263	910	5700	Female	4	3
1978	Vefsna	1978-06-16	264	920	8600	Female		3
1978	Vefsna	1978-06-17	265	920	7700	Female	5	3
1978	Vefsna	1978-06-14	266	920	8600	Female	4	3
1978	Vefsna	1978-06-14	267	920	8600	Female	4	3
1978	Vefsna	1978-08-13	268	900	6200	Male		2
1978	Vefsna	1978-08-08	269	900	6700	Female	5	2
1978	Vefsna	1978-07-04	270	905	7300	Female	4	3
1978	Vefsna	1978-06-22	271	905	8500	Female	4	3
1978	Vefsna	1978-06-25	272	900	7400	Female	4	3
1978	Vefsna	1978-07-19	273	910	7500	Female	4	2
1978	Vefsna	1978-06-20	274	995	10000		4	3
1978	Vefsna	1978-07-02	275	990	9900	Female	4	3
1978	Vefsna	1978-08-25	276	990	8500	Male
1978	Vefsna	1978-07-25	277	990	6600	Female		3
1978	Vefsna	1978-06-23	278	970	10700	Female	3	3
1978	Vefsna	1978-06-25	279	980	8600	Male	4	3
1978	Vefsna	1978-06-14	280	970	8900	Male	4	3
1978	Vefsna	1978-06-14	281	980	8700	Male	4	3
1978	Vefsna	1978-06-25	283	985	10800	Female	4	3
1978	Vefsna	1978-06-21	285	970	9100	Female	4	3
1978	Vefsna	1978-06-19	286	970	9000	Female	4	3
1978	Vefsna	1978-06-28	287	970	9700	Female	4	3
1978	Vefsna	1978-06-13	288	970	9500	Female	5	3
1978	Vefsna	1978-08-02	289	955	10200	Female	4	3
1978	Vefsna	1978-06-10	290	950	9100	Female	4	3
1978	Vefsna	1978-06-14	291	955	8800	Female	3	3
1978	Vefsna	1978-06-15	292	950	9300	Female	4	3
1978	Vefsna	1978-06-25	293	960	9500	Female	4	3
1978	Vefsna	1978-07-07	294	965	8200	Female	3	3
1978	Vefsna	1978-06-18	296	1000	11300	Female	3	3
1978	Vefsna	1978-06-18	296	1000	11300	Female	3	3
1978	Vefsna	1978-06-25	297	1005	10800	Male	4	3
1978	Vefsna	1978-06-25	298	1005	10900	Male	4	3
1978	Vefsna	1978-07-09	299	1005	10100	Male	5	3
1978	Vefsna	1978-06-25	300	1030	12400	Male	4	3
1978	Vefsna	1978-06-11	301	1020	10400	Male	3	3
1978	Vefsna	1978-06-06	302	1030	11400	Male	4	3
1978	Vefsna	1978-08-03	303	1050	10400	Male	4	3
1978	Vefsna	1978-06-20	304	1075	11300	Female	4	3
1978	Vefsna	1978-06-20	305	1040	10200	Male
1978	Vefsna	1978-06-25	306	1050	13000	Male	4	3
1978	Vefsna	1978-06-29	307	1065	12400	Male	3	4
1978	Vefsna	1978-07-18	308	1050	9800	Female	4	3
1978	Vefsna	1978-06-14	309	1050	11800	Male	4	3
1978	Vefsna	1978-07-08	310	1120	15600	Male	4	4
1978	Vefsna	1978-06-24	311	1155	15100	Male	4	3
1979	Austervefsna	1979-08-06	1	990	7000	Female	3	3
1979	Austervefsna	1979-08-06	2	920	6400	Female	3	3
1979	Austervefsna	1979-08-07	3	530	1300	Female	4	2
1979	Austervefsna	1979-08-07	4	940	7200	Female	4	3
1979	Austervefsna	1979-08-09	5	590	1800	Male	5	1
1979	Austervefsna	1979-08-10	6	540	1200	Male	5	1
1979	Austervefsna	1979-08-16	7	530	1500	Male	4	1
1979	Austervefsna	1979-08-13	8	780	4200	Female	5	2
1979	Austervefsna	1979-08-17	9	530	1300	Male	4	1
1979	Austervefsna	1979-08-18	10	600	1600	Male	4	1
1979	Austervefsna	1979-08-17	11	610	1650	Male	5	1
1979	Austervefsna	1979-08-18	12	550	1300	Male	5	1
1979	Austervefsna	1979-08-20	13	580	1700	Male	4	1
1979	Austervefsna	1979-08-22	14	615	1800	Male	4	1
1979	Austervefsna	1979-08-25	15	580	1600	Male	4	1
1979	Austervefsna	1979-08-25	16	660	2300	Male	5	1
1979	Austervefsna	1979-08-26	17	600	1600	Male	5	1
1979	Austervefsna	1979-08-26	18	645	2400	Male	5	1
1979	Austervefsna	1979-08-26	19	580	1600	Male	4	1
1979	Austervefsna	1979-08-28	20	620	2100	Male	5	1
1979	Austervefsna	1979-08-29	21	580	1650	Male	5	1
1979	Austervefsna	1979-08-29	22	810	4600	Female	4	2
1979	Austervefsna	1979-08-30	23	600	1700	Male	4	1
1979	Austervefsna	1979-08-30	24	535	1300	Male	5	1
1979	Austervefsna	1979-08-30	25	610	1900	Male	5	1
1979	Austervefsna	1979-08-30	26	520	1050	Female	4	1
1979	Austervefsna	1979-08-30	27	960	8250	Female	4	3
[truncated: 1,090 more rows]
