# Supplementary material for: Rapid evolution of genetic and phenotypic divergence in Atlantic salmon following the colonisation of two new branches of a watercourse
Source: Genet Sel Evol. 2017 Feb 14;49:22. doi: 10.1186/s12711-017-0298-1 (PMC5310071; doi:10.1186/s12711-017-0298-1)
Supplement: Supplementary file 2 — Additional file 2: Table S2. Recaptures of adult Atlantic salmon from a tagging experiment performed in Vefsna in 1979. Only recaptures upstream of the tagging site during the year of tagging are included. [file 12711_2017_298_MOESM2_ESM.xlsx]

## Sheet: Sheet1
ID Number	Date of tagging	Length at tagging	Date of recapture	Recapture locality
45194	1979-07-09	540	1979-07-13	Vefsna
45275	1979-07-11	545	1979-07-24	Vefsna
45440	1979-07-14	550	1979-08-09	Vefsna
45400	1979-07-14	560	1979-08-15	Vefsna
45056	1979-07-05	590	1979-07-13	Vefsna
46062	1979-08-02	610	1979-08-12	Vefsna
45074	1979-07-07	930	1979-08-06	Vefsna
45033	1979-07-01	960	1979-08-01	Vefsna
45458	1979-07-14	530	1979-08-22	Vefsna
46213	1979-08-14	590	1979-08-26	Vefsna
45249	1979-07-10	600	1979-07-25	Vefsna
45986	1979-07-29	600	1979-08-04	Vefsna
46117	1979-08-02	600	1979-08-17	Vefsna
45150	1979-07-09	960	1979-08-25	Vefsna
45604	1979-07-16	500	1979-08-01	Vefsna
45350	1979-07-13	570	1979-08-04	Vefsna
45449	1979-07-14	570	1979-08-29	Vefsna
45551	1979-07-15	570	1979-08-06	Vefsna
45573	1979-07-15	570	1979-08-06	Vefsna
46077	1979-08-02	575	1979-08-25	Vefsna
46263	1979-08-20	580	1979-08-30	Vefsna
46073	1979-08-02	585	1979-08-12	Vefsna
45669	1979-07-18	590	1979-08-03	Vefsna
45961	1979-07-29	610	1979-08-14	Vefsna
46045	1979-07-31	620	1979-08-12	Vefsna
46239	1979-08-16	690	1979-08-24	Vefsna
46075	1979-08-02	905	1979-08-05	Vefsna
45761	1979-07-22	1100	1979-08-13	Vefsna
45974	1979-07-29	540	1979-08-03	Vefsna
45958	1979-07-27	560	1979-08-03	Vefsna
45586	1979-07-15	580	1979-08-03	Vefsna
45360	1979-07-13	990	1979-07-28	Vefsna
45151	1979-07-09	500	1979-07-18	Vefsna
45230	1979-07-10	505	1979-07-21	Vefsna
45198	1979-07-09	510	1979-07-26	Vefsna
45565	1979-07-15	510	1979-07-28	Vefsna
45268	1979-07-10	520	1979-08-08	Vefsna
45295	1979-07-11	520	1979-08-01	Vefsna
45308	1979-07-11	520	1979-07-20	Vefsna
45339	1979-07-12	520	1979-07-22	Vefsna
45386	1979-07-14	520	1979-07-18	Vefsna
45665	1979-07-18	525	1979-08-11	Vefsna
45214	1979-07-09	530	1979-07-19	Vefsna
45380	1979-07-13	530	1979-08-28	Vefsna
45650	1979-07-17	530	1979-07-27	Vefsna
45030	1979-07-01	540	1979-08-01	Vefsna
45061	1979-07-06	540	1979-07-12	Vefsna
45278	1979-07-11	540	1979-07-26	Vefsna
45623	1979-07-16	540	1979-07-28	Vefsna
45027	1979-06-30	550	1979-07-19	Vefsna
45205	1979-07-09	550	1979-07-19	Vefsna
45220	1979-07-10	550	1979-07-21	Vefsna
45264	1979-07-10	550	1979-07-25	Vefsna
45346	1979-07-13	550	1979-07-18	Vefsna
45174	1979-07-09	560	1979-07-21	Vefsna
45786	1979-07-22	560	1979-07-23	Vefsna
46005	1979-07-29	560	1979-08-25	Vefsna
45759	1979-07-21	580	1979-08-01	Vefsna
45774	1979-07-22	580	1979-07-28	Vefsna
45968	1979-07-29	580	1979-08-03	Vefsna
46120	1979-08-02	580	1979-08-15	Vefsna
46209	1979-08-14	580	1979-08-28	Vefsna
45706	1979-07-20	595	1979-08-07	Vefsna
45158	1979-07-09	610	1979-07-14	Vefsna
45208	1979-07-09	610	1979-07-21	Vefsna
46004	1979-07-29	610	1979-08-03	Vefsna
46071	1979-08-02	650	1979-08-27	Vefsna
45531	1979-07-15	690	1979-08-01	Vefsna
45598	1979-07-15	770	1979-08-10	Vefsna
45273	1979-07-11	795	1979-08-02	Vefsna
46092	1979-08-02	820	1979-08-06	Vefsna
45639	1979-07-17	825	1979-08-20	Vefsna
45202	1979-07-09	830	1979-08-02	Vefsna
45448	1979-07-14	840	1979-08-25	Vefsna
45715	1979-07-20	840	1979-08-06	Vefsna
46084	1979-08-02	840	1979-08-23	Vefsna
46094	1979-08-02	840	1979-08-09	Vefsna
45688	1979-07-18	845	1979-07-25	Vefsna
45107	1979-07-08	850	1979-07-18	Vefsna
45211	1979-07-09	860	1979-07-27	Vefsna
46074	1979-08-02	865	1979-08-18	Vefsna
46134	1979-08-02	870	1979-08-15	Vefsna
45267	1979-07-10	880	1979-08-09	Vefsna
45092	1979-07-08	910	1979-07-11	Vefsna
45783	1979-07-22	910	1979-08-07	Vefsna
45073	1979-07-07	920	1979-08-19	Vefsna
46156	1979-08-02	920	1979-08-15	Vefsna
45129	1979-07-08	930	1979-07-17	Vefsna
46140	1979-08-02	930	1979-08-15	Vefsna
46204	1979-08-14	930	1979-08-15	Vefsna
45010	1979-06-26	940	1979-08-02	Vefsna
45013	1979-06-26	940	1979-07-12	Vefsna
45262	1979-07-10	945	1979-08-14	Vefsna
46105	1979-08-02	945	1979-08-15	Vefsna
45144	1979-07-09	950	1979-07-12	Vefsna
45147	1979-07-09	950	1979-08-15	Vefsna
45536	1979-07-15	950	1979-07-20	Vefsna
46109	1979-08-02	950	1979-08-10	Vefsna
45390	1979-07-14	960	1979-07-24	Vefsna
46142	1979-08-02	960	1979-08-31	Vefsna
45041	1979-07-04	970	1979-07-26	Vefsna
45884	1979-07-25	970	1979-08-02	Vefsna
45096	1979-07-08	980	1979-08-16	Vefsna
45890	1979-07-27	980	1979-08-15	Vefsna
45110	1979-07-08	990	1979-08-09	Vefsna
45801	1979-07-23	990	1979-08-09	Vefsna
45246	1979-07-10	1010	1979-08-02	Vefsna
45382	1979-07-13	1040	1979-07-30	Vefsna
46183	1979-08-04	1040	1979-08-20	Vefsna
46228	1979-08-16	1115	1979-08-17	Vefsna
45770	1979-07-22	520	1979-08-05	Vefsna
45934	1979-07-27	550	1979-08-26	Vefsna
45723	1979-07-20	570	1979-08-18	Vefsna
45769	1979-07-22	580	1979-08-20	Vefsna
45670	1979-07-18	620	1979-08-12	Vefsna
46132	1979-08-02	840	1979-08-17	Vefsna
45334	1979-07-12	1020	1979-08-17	Vefsna
45745	1979-07-21	550	1979-08-06	Austervefsna
45479	1979-07-14	510	1979-08-03	Austervefsna
46250	1979-08-18	545	1979-08-29	Austervefsna
46165	1979-08-10	570	1979-08-25	Austervefsna
46235	1979-08-16	585	1979-08-22	Austervefsna
45138	1979-07-09	610	1979-08-03	Austervefsna
45646	1979-07-17	630	1979-08-03	Austervefsna
45141	1979-07-09	910	1979-08-26	Austervefsna
45491	1979-07-14	920	1979-08-05	Austervefsna
45486	1979-07-14	980	1979-08-27	Austervefsna
45383	1979-07-13	570	1979-07-28	Austervefsna
45947	1979-07-27	540	1979-08-23	Austervefsna
45878	1979-07-25	615	1979-08-27	Austervefsna
45426	1979-07-14	840	1979-07-23	Austervefsna
45078	1979-07-07	1030	1979-07-23	Austervefsna
45661	1979-07-17	550	1979-08-05	Austervefsna
45997	1979-07-29	620	1979-08-05	Austervefsna
45127	1979-07-08	820	1979-08-21	Austervefsna
45162	1979-07-09	950	1979-07-31	Austervefsna
45638	1979-07-17	810	1979-08-05	Austervefsna
46088	1979-08-02	560	1979-08-31	Austervefsna
45049	1979-07-05	950	1979-07-21	Austervefsna
45250	1979-07-10	950	1979-07-21	Austervefsna
45119	1979-07-08	470	1979-07-30	Austervefsna
45559	1979-07-15	530	1979-07-30	Austervefsna
45722	1979-07-20	560	1979-07-31	Austervefsna
46272	1979-08-22	580	1979-08-30	Austervefsna
46237	1979-08-16	585	1979-08-23	Austervefsna
45292	1979-07-11	590	1979-07-29	Austervefsna
46257	1979-08-18	595	1979-08-27	Austervefsna
45937	1979-07-27	605	1979-08-30	Austervefsna
45087	1979-07-08	950	1979-08-17	Austervefsna
45423	1979-07-14	950	1979-07-27	Austervefsna
45806	1979-07-23	950	1979-08-15	Austervefsna
45539	1979-07-15	610	1979-08-21	Austervefsna
46177	1979-08-14	615	1979-08-24	Austervefsna
45808	1979-07-23	620	1979-08-30	Austervefsna
46083	1979-08-02	880	1979-08-14	Austervefsna
45134	1979-07-09	920	1979-08-30	Austervefsna
45106	1979-07-08	970	1979-07-31	Austervefsna
45943	1979-07-27	595	1979-08-26	Austervefsna
46080	1979-08-02	635	1979-08-26	Austervefsna
45184	1979-07-09	600	1979-08-05	Austervefsna
45522	1979-07-15	960	1979-08-22	Austervefsna
45243	1979-07-10	610	1979-08-10	Austervefsna
45188	1979-07-09	890	1979-08-04	Austervefsna
45173	1979-07-09	950	1979-08-10	Austervefsna
45190	1979-07-09	970	1979-07-23	Austervefsna
45189	1979-07-09	990	1979-07-27	Austervefsna
46128	1979-08-02	535	1979-08-21	Austervefsna
45562	1979-07-15	540	1979-08-13	Austervefsna
45152	1979-07-09	550	1979-08-05	Austervefsna
45683	1979-07-18	595	1979-08-18	Austervefsna
46124	1979-08-02	600	1979-08-21	Austervefsna
46127	1979-08-02	850	1979-08-21	Austervefsna
45093	1979-07-08	990	1979-08-13	Austervefsna
46155	1979-08-02	920	1979-08-21	Austervefsna
45772	1979-07-22	540	1979-08-22	Austervefsna
45276	1979-07-11	490	1979-08-18	Austervefsna
45617	1979-07-16	540	1979-08-12	Austervefsna
45229	1979-07-10	550	1979-08-12	Austervefsna
45982	1979-07-29	550	1979-08-15	Austervefsna
45274	1979-07-11	560	1979-08-12	Austervefsna
45168	1979-07-09	570	1979-08-12	Austervefsna
45021	1979-06-27	960	1979-08-12	Austervefsna
45534	1979-07-15	980	1979-08-12	Austervefsna
45025	1979-06-29	1070	1979-08-12	Austervefsna
45796	1979-07-22	550	1979-08-05	Austervefsna
45411	1979-07-14	570	1979-08-16	Austervefsna
45282	1979-07-11	570	1979-08-25	Austervefsna
46185	1979-08-04	590	1979-08-30	Austervefsna
45296	1979-07-11	610	1979-08-24	Austervefsna
45502	1979-07-15	970	1979-07-23	Austervefsna
46016	1979-07-31	560	1979-08-26	Austervefsna
45195	1979-07-09	605	1979-08-19	Austervefsna
45358	1979-07-13	520	1979-08-10	Austervefsna
45563	1979-07-15	540	1979-08-14	Austervefsna
46161	1979-08-10	580	1979-08-17	Austervefsna
45417	1979-07-14	980	1979-08-07	Austervefsna
45647	1979-07-17	570	1979-08-20	Austervefsna
45605	1979-07-16	590	1979-08-29	Austervefsna
45375	1979-07-13	800	1979-08-29	Austervefsna
45649	1979-07-17	565	1979-08-02	Svenningdalselva
45852	1979-07-25	570	1979-08-15	Svenningdalselva
45457	1979-07-14	470	1979-08-16	Svenningdalselva
45957	1979-07-27	480	1979-08-18	Svenningdalselva
45431	1979-07-14	500	1979-07-28	Svenningdalselva
45063	1979-07-06	510	1979-07-22	Svenningdalselva
45255	1979-07-10	510	1979-08-03	Svenningdalselva
45653	1979-07-17	510	1979-08-12	Svenningdalselva
45823	1979-07-23	510	1979-08-31	Svenningdalselva
45290	1979-07-11	520	1979-08-25	Svenningdalselva
45306	1979-07-11	520	1979-08-05	Svenningdalselva
45507	1979-07-15	520	1979-08-03	Svenningdalselva
45899	1979-07-27	525	1979-08-23	Svenningdalselva
45203	1979-07-09	530	1979-08-30	Svenningdalselva
45606	1979-07-16	530	1979-08-12	Svenningdalselva
45148	1979-07-09	540	1979-07-26	Svenningdalselva
45215	1979-07-09	540	1979-08-04	Svenningdalselva
45498	1979-07-15	540	1979-08-04	Svenningdalselva
45508	1979-07-15	540	1979-07-30	Svenningdalselva
45043	1979-07-04	550	1979-08-03	Svenningdalselva
45122	1979-07-08	550	1979-08-20	Svenningdalselva
45608	1979-07-16	550	1979-08-01	Svenningdalselva
45097	1979-07-08	560	1979-07-26	Svenningdalselva
45253	1979-07-10	560	1979-08-20	Svenningdalselva
45867	1979-07-25	560	1979-08-05	Svenningdalselva
45720	1979-07-20	565	1979-08-03	Svenningdalselva
45493	1979-07-14	570	1979-08-10	Svenningdalselva
46168	1979-08-12	570		Svenningdalselva
45695	1979-07-18	575	1979-08-17	Svenningdalselva
45602	1979-07-15	590	1979-07-28	Svenningdalselva
46001	1979-07-29	590	1979-08-04	Svenningdalselva
45702	1979-07-20	595	1979-08-20	Svenningdalselva
46172	1979-08-12	600	1979-08-30	Svenningdalselva
45992	1979-07-29	640	1979-08-31	Svenningdalselva
45501	1979-07-15	490	1979-08-23	Svenningdalselva
45387	1979-07-14	500	1979-08-06	Svenningdalselva
45261	1979-07-10	510	1979-08-27	Svenningdalselva
45476	1979-07-14	540	1979-08-03	Svenningdalselva
45204	1979-07-09	520	1979-08-25	Svenningdalselva
45222	1979-07-10	530	1979-08-08	Svenningdalselva
45212	1979-07-09	530	1979-08-29	Svenningdalselva
45577	1979-07-15	550	1979-08-19	Svenningdalselva
45272	1979-07-11	525	1979-08-11	Svenningdalselva
45102	1979-07-08	590	1979-08-04	Svenningdalselva
