# Supplementary material for: Rapid evolution of genetic and phenotypic divergence in Atlantic salmon following the colonisation of two new branches of a watercourse
Source: Genet Sel Evol. 2017 Feb 14;49:22. doi: 10.1186/s12711-017-0298-1 (PMC5310071; doi:10.1186/s12711-017-0298-1)
Supplement: Supplementary file 3 — Additional file 3: Table S3. Genotype data for 96 SNPs in Atlantic salmon from the Vefsna watershed. [file 12711_2017_298_MOESM3_ESM.xlsx]

## Sheet: Sheet1
Sample	Pop	BASS111_B7_B11_707_ss130452355		ESTNV_28129_298_ss262994526		ESTNV_18603_371_ss262976736		ESTNV_31226_313_ss262995082		GCR_cBin14283_Ctg1_117_ss262981858		ESTNV_36692_1354_ss262996838		GCR_cBin40148_Ctg1_35_ss262990174		GCR_cBin10025_Ctg1_195_ss262981465		ESTNV_14268_378_ss262985303		ESTNV_28225_649_ss263002743		ESTNV_23346_206_ss262994065		ESTNV_32346_630_ss263003271		ESTV_19099_538_ss262998067		ESTNV_19288_484_ss263002266		ESTNV_35257_1292_ss262996273		ESTNV_34021_1870_ss262995848		GCR_cBin32565_Ctg1_59_ss262989868		GCR_cBin23727_Ctg1_154_ss262982624		GCR_cBin15671_Ctg1_125_ss262998859		ESTNV_32013_264_ss262995261		ESTNV_29115_481_ss262977529		GCR_cBin24261_Ctg1_69_ss262989424		GCR_cBin2854_Ctg1_228_ss262989654		BASS119_B7_E10_373_ss130452381
AVef_72_0167	Austervefsna	0	0	1	1	1	4	1	1	0	0	2	2	3	4	1	2	2	2	0	0	1	4	3	4	1	1	4	4	4	4	1	3	4	4	2	2	4	4	1	1	2	2	4	4	3	3	1	2
AVef_72_0170	Austervefsna	2	4	1	1	4	4	1	1	4	4	1	1	3	4	1	2	2	2	3	4	1	1	4	4	1	1	2	4	4	4	3	3	4	4	2	2	4	4	1	3	2	2	4	4	3	3	1	2
AVef_72_0173	Austervefsna	4	4	1	1	1	4	1	1	1	4	2	2	3	3	1	1	2	2	3	3	0	0	3	3	3	3	4	4	4	4	3	3	2	4	2	2	1	4	1	1	2	2	4	4	3	3	1	1
AVef_72_0193	Austervefsna	4	4	0	0	4	4	1	2	1	1	1	2	4	4	1	2	2	4	4	4	1	1	4	4	3	3	4	4	4	4	3	3	4	4	2	2	1	1	1	1	2	2	3	3	3	3	1	2
AVef_72_0196	Austervefsna	4	4	1	3	1	4	1	1	1	4	1	2	4	4	1	2	2	2	3	4	1	1	3	4	3	3	2	4	4	4	1	3	4	4	2	2	1	4	1	1	1	2	3	3	3	3	1	1
AVef_72_0197	Austervefsna	4	4	1	1	1	4	1	1	1	4	2	2	4	4	1	1	2	2	4	4	4	4	4	4	1	3	4	4	4	4	3	3	2	2	2	2	4	4	1	1	2	2	3	4	3	3	1	2
AVef_72_0199	Austervefsna	4	4	1	1	1	4	1	2	1	4	1	1	3	4	1	2	2	2	3	4	1	4	3	3	3	3	2	4	4	4	3	3	4	4	2	2	1	4	1	3	2	2	4	4	3	3	1	1
AVef_72_0200	Austervefsna	4	4	1	1	1	4	1	1	4	4	1	2	3	4	1	2	2	4	3	4	1	4	3	4	1	3	4	4	4	4	1	3	4	4	2	2	4	4	1	1	2	2	4	4	3	3	1	1
AVef_72_0202	Austervefsna	4	4	0	0	4	4	1	1	0	0	2	2	0	0	1	1	2	2	4	4	4	4	0	0	1	3	4	4	4	4	3	3	2	2	2	2	4	4	1	1	2	2	3	4	3	3	1	2
AVef_72_0205	Austervefsna	2	4	1	1	1	4	1	2	1	4	2	2	3	4	2	2	2	2	3	4	1	4	3	3	3	3	4	4	4	4	3	3	4	4	2	2	1	4	1	1	2	2	4	4	3	3	1	1
AVef_72_0206	Austervefsna	4	4	1	1	1	4	1	1	1	4	2	2	4	4	1	1	2	2	4	4	4	4	4	4	1	3	4	4	4	4	3	3	2	2	2	2	4	4	1	1	2	2	3	4	3	3	1	2
AVef_72_0208	Austervefsna	2	4	1	3	1	4	1	2	1	4	1	2	3	3	2	2	2	2	4	4	1	1	3	4	1	3	4	4	4	4	3	3	2	4	2	2	1	4	1	1	2	2	3	4	3	3	1	1
AVef_72_0212	Austervefsna	4	4	1	1	4	4	1	1	0	0	2	2	4	4	2	2	2	4	3	4	1	4	3	4	1	1	4	4	4	4	3	3	4	4	2	2	4	4	1	3	1	2	0	0	3	3	1	1
AVef_72_0213	Austervefsna	4	4	1	1	1	4	1	1	4	4	2	2	3	4	1	2	2	2	3	3	1	1	3	4	1	1	4	4	4	4	3	3	4	4	2	2	1	4	1	1	1	2	3	4	3	3	1	2
AVef_72_0220	Austervefsna	4	4	1	1	4	4	1	1	4	4	1	2	4	4	1	2	2	4	3	4	4	4	4	4	3	3	4	4	4	4	3	3	4	4	2	2	0	0	1	1	2	2	3	4	3	3	1	2
AVef_72_0221	Austervefsna	4	4	1	3	1	4	1	1	4	4	2	2	3	3	2	2	4	4	3	4	1	4	3	3	1	3	4	4	4	4	3	3	4	4	2	2	4	4	1	3	2	2	4	4	3	3	1	1
AVef_72_0223	Austervefsna	4	4	1	1	1	4	1	1	1	4	1	2	4	4	1	2	4	4	3	4	1	1	3	3	1	3	4	4	4	4	3	3	4	4	2	2	1	1	1	3	2	2	4	4	3	3	1	1
AVef_72_0225	Austervefsna	4	4	1	1	4	4	1	1	4	4	1	2	4	4	1	2	2	4	3	4	4	4	4	4	3	3	4	4	4	4	3	3	4	4	2	2	1	1	1	1	2	2	3	4	3	3	1	2
AVef_72_0226	Austervefsna	2	4	1	3	4	4	1	1	4	4	2	2	3	4	2	2	2	2	4	4	1	4	3	4	3	3	4	4	4	4	3	3	4	4	2	2	4	4	1	1	2	2	4	4	3	3	2	2
AVef_72_0227	Austervefsna	4	4	1	1	4	4	1	2	1	4	2	2	3	4	1	2	2	4	4	4	1	1	3	4	1	1	4	4	4	4	3	3	2	4	2	2	4	4	1	1	1	2	4	4	3	3	2	2
AVef_72_0228	Austervefsna	4	4	1	1	4	4	1	1	4	4	1	2	3	4	2	2	2	4	3	4	4	4	4	4	1	1	4	4	4	4	3	3	4	4	2	2	1	4	1	1	2	2	3	3	3	3	1	2
AVef_72_0229	Austervefsna	2	4	1	1	4	4	1	2	4	4	1	1	3	3	2	2	2	2	3	4	4	4	4	4	1	1	2	4	4	4	3	3	2	4	2	2	1	4	1	1	1	1	3	4	3	3	1	1
AVef_72_0230	Austervefsna	4	4	1	1	4	4	1	1	1	1	1	2	3	4	1	1	2	4	3	4	1	1	3	4	1	1	4	4	4	4	3	3	2	4	2	2	1	1	1	1	2	2	4	4	3	3	1	1
AVef_72_0231	Austervefsna	4	4	1	1	4	4	1	1	1	1	2	2	3	4	2	2	2	4	4	4	4	4	4	4	1	3	4	4	1	4	1	3	2	2	2	2	1	4	1	3	2	2	4	4	3	3	1	2
AVef_72_0234	Austervefsna	4	4	1	1	1	4	1	1	4	4	1	1	4	4	2	2	2	4	3	3	4	4	3	3	1	3	4	4	4	4	3	3	2	4	2	2	4	4	1	3	2	2	4	4	3	3	1	2
AVef_72_0235	Austervefsna	4	4	1	1	1	4	1	1	4	4	1	2	4	4	1	2	4	4	4	4	1	4	3	3	1	3	4	4	1	4	3	3	2	2	2	2	4	4	1	1	1	2	0	0	3	4	1	1
AVef_72_0236	Austervefsna	4	4	1	3	1	4	1	1	1	4	2	2	4	4	1	2	2	4	4	4	1	4	3	3	3	3	4	4	4	4	3	3	2	4	2	2	4	4	1	1	1	2	3	4	3	3	1	1
AVef_72_0237	Austervefsna	4	4	1	3	4	4	1	1	4	4	1	2	3	4	2	2	2	2	4	4	4	4	3	3	3	3	2	4	4	4	3	3	2	4	2	2	1	4	1	1	1	2	0	0	3	3	1	1
AVef_72_0238	Austervefsna	4	4	1	1	4	4	1	1	4	4	1	2	3	3	2	2	2	4	3	4	1	4	4	4	1	1	2	4	4	4	3	3	4	4	2	2	1	4	1	1	2	2	4	4	3	3	2	2
AVef_72_0239	Austervefsna	4	4	1	1	1	1	1	1	1	4	2	2	3	4	1	2	2	4	3	4	1	1	3	3	1	1	4	4	4	4	3	3	2	2	2	2	1	4	1	1	2	2	4	4	3	3	1	1
AVef_72_0240	Austervefsna	4	4	1	1	1	4	1	1	1	1	1	2	3	3	2	2	2	4	3	4	1	4	3	3	1	1	2	4	4	4	3	3	2	4	2	2	4	4	1	1	2	2	3	3	3	3	1	1
AVef_72_0242	Austervefsna	2	4	1	3	4	4	1	1	1	4	1	2	4	4	2	2	2	2	3	3	1	4	3	3	1	3	4	4	4	4	3	3	4	4	2	2	1	4	1	1	2	2	4	4	3	3	1	2
AVef_72_0243	Austervefsna	4	4	1	1	1	4	1	1	1	4	1	1	3	4	2	2	2	4	3	4	1	4	3	3	3	3	4	4	4	4	3	3	4	4	2	2	1	4	1	1	2	2	3	4	3	3	1	2
AVef_72_0244	Austervefsna	4	4	1	1	1	4	1	1	4	4	2	2	3	4	2	2	2	2	3	3	1	4	4	4	1	3	4	4	4	4	3	3	2	4	2	2	1	4	1	1	2	2	3	4	3	3	1	2
AVef_72_0246	Austervefsna	4	4	1	1	4	4	1	1	1	4	2	2	3	4	2	2	2	2	3	4	1	1	3	4	1	3	4	4	4	4	1	1	4	4	2	2	4	4	1	1	2	2	4	4	3	3	1	1
AVef_72_0247	Austervefsna	4	4	1	1	4	4	1	1	1	4	2	2	3	4	2	2	4	4	3	4	4	4	3	4	1	3	4	4	4	4	3	3	2	4	2	2	4	4	1	1	1	2	4	4	3	3	0	0
AVef_72_0250	Austervefsna	4	4	1	1	4	4	1	1	1	4	1	2	3	4	2	2	2	2	4	4	4	4	4	4	1	3	4	4	4	4	3	3	4	4	2	2	1	4	1	1	2	2	3	4	3	3	2	2
AVef_72_0251	Austervefsna	4	4	1	3	4	4	1	2	4	4	1	1	3	4	2	2	2	4	3	4	1	4	3	4	1	3	4	4	4	4	3	3	4	4	2	3	4	4	1	1	1	2	3	3	3	3	2	2
AVef_72_0252	Austervefsna	4	4	1	3	1	4	1	1	1	1	2	2	3	3	2	2	2	2	3	4	4	4	3	4	1	3	4	4	1	4	3	3	4	4	2	2	4	4	1	1	2	2	4	4	3	3	2	2
AVef_72_0253	Austervefsna	4	4	1	1	1	4	1	1	1	4	0	0	3	3	2	2	2	2	3	4	1	4	3	4	1	3	4	4	4	4	1	3	2	4	2	2	1	1	1	1	2	2	3	4	3	3	1	1
AVef_72_0254	Austervefsna	4	4	1	3	1	4	1	1	1	4	1	2	3	4	1	2	2	2	3	4	1	4	4	4	3	3	4	4	4	4	3	3	2	4	2	2	1	4	1	1	2	2	3	4	3	3	1	1
AVef_72_0255	Austervefsna	4	4	1	1	4	4	1	1	4	4	1	2	3	3	1	1	2	2	4	4	1	4	4	4	1	1	2	4	4	4	3	3	2	4	2	2	1	4	1	1	1	2	4	4	3	3	1	2
AVef_72_0256	Austervefsna	4	4	1	1	1	4	1	2	1	4	2	2	3	4	2	2	4	4	3	4	1	1	3	4	1	1	4	4	4	4	3	3	2	4	2	2	4	4	1	3	2	2	3	4	3	3	1	1
AVef_72_0259	Austervefsna	4	4	1	1	1	4	1	1	1	4	1	1	3	3	2	2	2	2	4	4	1	4	4	4	3	3	4	4	4	4	3	3	2	4	2	2	1	4	1	1	2	2	4	4	3	3	1	2
AVef_72_0261	Austervefsna	4	4	1	1	4	4	1	1	1	4	1	1	3	3	2	2	2	2	4	4	1	4	3	3	1	3	2	4	4	4	1	3	4	4	2	2	4	4	1	1	2	2	4	4	3	3	1	1
Avef_79_0001	Austervefsna	4	4	1	1	4	4	1	1	4	4	2	2	3	4	1	2	2	2	3	4	1	4	4	4	1	3	4	4	4	4	3	3	4	4	2	2	4	4	1	1	1	2	3	4	3	3	0	0
Avef_79_0002	Austervefsna	4	4	1	1	4	4	1	1	1	4	1	2	3	4	1	1	2	2	3	3	1	1	3	3	1	1	4	4	4	4	3	3	2	2	2	2	4	4	1	1	1	2	3	4	3	3	1	2
Avef_79_0003	Austervefsna	4	4	1	1	1	4	1	1	1	4	2	2	3	3	2	2	2	4	4	4	1	4	3	4	3	3	4	4	4	4	3	3	4	4	2	2	1	4	1	1	1	2	4	4	3	3	1	2
Avef_79_0004	Austervefsna	4	4	1	3	1	4	1	1	1	4	1	2	3	4	2	2	2	4	3	4	4	4	3	3	3	3	4	4	4	4	1	3	4	4	2	2	1	4	1	1	2	2	4	4	3	4	1	1
Avef_79_0006	Austervefsna	4	4	1	3	1	4	1	1	4	4	1	2	3	4	1	2	2	4	3	3	4	4	3	4	1	1	4	4	4	4	3	3	2	4	2	2	1	4	1	3	1	2	4	4	3	3	1	1
Avef_79_0007	Austervefsna	4	4	1	3	1	4	1	1	1	4	1	1	3	4	1	1	2	2	3	4	1	4	3	4	1	3	4	4	4	4	1	3	2	4	2	2	4	4	1	1	2	2	3	4	3	3	1	2
Avef_79_0008	Austervefsna	2	4	1	1	1	4	1	1	4	4	1	2	3	4	2	2	2	2	3	3	4	4	4	4	1	1	2	4	4	4	3	3	4	4	2	2	1	4	1	1	1	2	3	4	3	3	1	1
Avef_79_0009	Austervefsna	4	4	1	1	4	4	1	1	1	4	1	2	3	4	1	2	4	4	3	4	1	4	3	4	3	3	4	4	4	4	1	3	2	4	2	3	4	4	1	1	0	0	4	4	3	3	1	1
Avef_79_0011	Austervefsna	4	4	1	1	1	4	1	1	1	4	1	2	4	4	2	2	2	2	3	4	1	4	3	4	3	3	2	4	1	4	3	3	4	4	2	2	1	4	1	3	2	2	3	4	3	3	1	1
Avef_79_0012	Austervefsna	4	4	1	3	1	4	1	2	1	1	1	2	4	4	1	2	2	2	3	3	4	4	3	3	1	3	4	4	4	4	3	3	4	4	2	2	1	4	3	3	2	2	3	4	3	3	1	1
Avef_79_0013	Austervefsna	4	4	1	1	4	4	1	1	4	4	1	2	3	4	2	2	2	2	4	4	1	4	3	3	1	3	4	4	4	4	1	3	4	4	2	2	1	1	1	3	2	2	3	4	3	3	1	1
Avef_79_0014	Austervefsna	4	4	1	1	4	4	1	1	4	4	1	1	3	3	2	2	4	4	4	4	1	4	3	3	1	3	4	4	4	4	1	3	2	4	2	2	1	4	1	1	2	2	3	4	3	3	1	2
Avef_79_0016	Austervefsna	4	4	1	3	4	4	1	1	4	4	1	1	3	4	1	2	2	2	3	4	1	4	4	4	1	3	4	4	4	4	3	3	2	4	2	2	1	4	1	1	1	2	4	4	3	3	1	2
Avef_79_0017	Austervefsna	4	4	1	3	1	4	1	1	4	4	1	1	3	4	2	2	2	2	3	4	1	4	3	4	3	3	4	4	4	4	3	3	2	4	2	3	4	4	1	1	2	2	3	4	3	3	1	2
Avef_79_0018	Austervefsna	4	4	1	1	4	4	1	1	4	4	1	1	3	3	2	2	4	4	4	4	1	4	4	4	1	1	2	4	4	4	3	3	4	4	2	2	1	4	1	1	2	2	4	4	3	3	1	1
Avef_79_0019	Austervefsna	4	4	1	1	4	4	1	1	1	4	1	2	3	3	2	2	2	4	3	4	1	1	3	3	3	3	4	4	4	4	1	3	4	4	2	2	4	4	1	1	1	2	3	3	3	3	1	1
Avef_79_0021	Austervefsna	4	4	1	1	4	4	1	1	1	4	2	2	4	4	1	2	2	2	3	4	1	1	4	4	1	1	4	4	4	4	3	3	2	4	2	2	1	4	1	1	1	2	0	0	3	3	1	2
Avef_79_0022	Austervefsna	4	4	1	1	4	4	1	1	1	1	1	2	4	4	2	2	2	2	3	4	4	4	3	4	3	3	4	4	4	4	3	3	2	4	2	2	1	1	1	1	2	2	3	4	3	3	1	2
Avef_79_0023	Austervefsna	4	4	1	1	4	4	1	1	4	4	1	2	3	4	1	2	2	2	3	4	1	1	3	4	1	3	4	4	4	4	3	3	2	4	2	2	1	4	1	1	2	2	4	4	3	3	1	1
Avef_79_0024	Austervefsna	4	4	3	3	1	4	1	1	4	4	1	2	4	4	1	2	2	2	4	4	1	1	3	4	3	3	4	4	4	4	1	3	2	4	2	2	1	4	1	1	2	2	4	4	3	3	1	2
Avef_79_0026	Austervefsna	4	4	1	1	1	1	1	2	1	1	2	2	3	4	1	1	2	2	3	3	1	1	3	4	1	3	4	4	4	4	3	3	2	4	2	2	1	4	1	1	1	2	4	4	3	3	1	2
Avef_79_0027	Austervefsna	4	4	1	1	1	4	1	1	1	4	2	2	3	4	1	2	2	2	3	4	1	4	4	4	3	3	2	4	4	4	3	3	4	4	2	2	4	4	1	1	1	2	4	4	3	3	1	1
Avef_79_0028	Austervefsna	4	4	1	1	1	4	1	1	4	4	1	2	3	3	1	2	4	4	4	4	1	4	3	4	1	1	2	4	4	4	3	3	2	2	2	2	1	4	1	1	1	2	4	4	3	3	1	2
Avef_79_0029	Austervefsna	4	4	1	3	4	4	1	1	4	4	1	1	3	4	1	2	2	2	4	4	1	4	4	4	1	3	2	4	4	4	1	3	2	4	2	2	1	4	1	1	1	2	3	3	3	3	1	2
Avef_79_0031	Austervefsna	4	4	1	1	4	4	1	1	1	1	1	2	4	4	1	1	2	2	4	4	1	4	3	3	1	3	4	4	4	4	1	3	2	4	0	0	4	4	1	1	1	2	3	4	3	3	1	1
Avef_79_0032	Austervefsna	4	4	1	1	1	4	1	1	4	4	1	2	3	4	2	2	2	2	3	4	4	4	3	4	1	3	4	4	4	4	3	3	4	4	2	2	1	4	1	1	2	2	4	4	3	3	1	1
Avef_79_0033	Austervefsna	4	4	1	1	1	4	1	1	1	4	1	1	4	4	2	2	4	4	4	4	4	4	3	3	3	3	4	4	4	4	3	3	4	4	2	2	1	4	1	1	2	2	3	4	3	3	1	1
Avef_79_0034	Austervefsna	4	4	1	3	4	4	1	1	4	4	2	2	3	3	1	2	4	4	4	4	1	4	3	4	1	3	4	4	4	4	3	3	2	4	2	2	4	4	1	1	2	2	3	4	3	3	1	2
Avef_79_0036	Austervefsna	2	4	3	3	4	4	1	1	4	4	1	2	4	4	2	2	2	4	4	4	1	4	3	4	1	3	4	4	1	4	3	3	4	4	2	2	1	4	1	1	2	2	4	4	3	3	1	2
Avef_79_0037	Austervefsna	4	4	1	1	4	4	1	1	1	4	1	2	3	4	2	2	2	2	4	4	1	1	3	4	1	3	4	4	4	4	3	3	2	4	2	3	4	4	1	1	1	2	4	4	3	3	1	1
Avef_79_0038	Austervefsna	4	4	1	3	4	4	1	1	4	4	2	2	3	4	2	2	2	4	3	4	1	4	3	4	1	3	4	4	4	4	3	3	4	4	2	2	4	4	1	1	2	2	0	0	3	3	1	2
Avef_79_0039	Austervefsna	4	4	1	1	1	4	1	1	1	4	1	2	3	3	1	2	2	4	3	3	1	4	3	4	3	3	2	4	4	4	3	3	4	4	2	2	1	4	1	1	1	2	4	4	3	4	1	1
Avef_79_0041	Austervefsna	4	4	1	1	4	4	1	1	1	4	2	2	3	4	2	2	4	4	4	4	4	4	3	3	1	3	4	4	4	4	3	3	2	4	2	2	4	4	1	1	2	2	4	4	3	3	1	1
Avef_79_0042	Austervefsna	4	4	1	3	1	4	1	1	1	1	1	2	4	4	1	1	0	0	4	4	1	4	3	4	1	3	4	4	1	4	3	3	2	4	2	2	1	4	1	1	1	2	4	4	3	3	1	2
Avef_79_0043	Austervefsna	4	4	1	3	1	4	1	1	1	4	1	1	3	4	2	2	2	2	3	4	4	4	3	3	1	3	4	4	4	4	3	3	4	4	2	2	1	4	1	1	2	2	4	4	3	3	1	1
Avef_79_0044	Austervefsna	4	4	1	1	4	4	1	1	1	4	2	2	3	4	1	2	2	2	3	4	1	4	3	4	1	1	4	4	4	4	1	3	2	4	2	2	1	4	1	1	2	2	3	4	3	3	1	2
Avef_79_0046	Austervefsna	4	4	1	3	4	4	1	1	4	4	1	1	3	4	1	2	2	4	3	4	4	4	3	3	1	1	4	4	4	4	3	3	2	4	2	2	1	4	1	1	2	2	3	3	3	3	1	1
Avef_79_0047	Austervefsna	4	4	1	1	4	4	1	1	1	4	1	2	3	4	1	2	2	2	3	4	1	4	3	3	1	3	4	4	4	4	1	3	4	4	2	2	1	1	1	1	2	2	3	4	3	3	2	2
Avef_79_0048	Austervefsna	4	4	1	3	1	4	1	1	4	4	2	2	3	3	2	2	2	2	4	4	1	4	3	3	1	1	2	4	4	4	3	3	2	4	2	2	1	1	1	1	1	2	3	3	3	3	0	0
Avef_79_0051	Austervefsna	4	4	1	3	4	4	1	2	4	4	2	2	3	4	1	2	2	4	3	4	1	4	3	4	3	3	4	4	4	4	3	3	2	2	2	2	1	1	1	1	2	2	3	4	3	3	1	2
Avef_79_0052	Austervefsna	4	4	1	3	1	4	1	2	0	0	1	2	4	4	1	2	2	2	4	4	1	4	3	4	1	3	4	4	4	4	1	3	4	4	2	2	0	0	1	1	2	2	0	0	3	4	1	2
Avef_79_0053	Austervefsna	4	4	1	3	4	4	1	1	1	4	2	2	3	3	2	2	2	2	3	4	1	4	3	4	1	3	4	4	4	4	3	3	2	4	2	2	4	4	1	3	2	2	3	4	3	3	1	1
Avef_79_0054	Austervefsna	4	4	1	1	1	4	1	1	1	4	1	2	4	4	1	2	2	2	3	3	4	4	3	4	1	1	4	4	4	4	3	3	4	4	2	2	1	4	1	1	2	2	3	4	3	3	1	2
Avef_79_0056	Austervefsna	4	4	1	1	1	4	1	1	1	4	1	2	3	4	2	2	2	4	3	4	4	4	3	3	1	3	2	4	4	4	3	3	4	4	2	2	1	4	1	1	2	2	3	4	3	3	1	1
Avef_79_0057	Austervefsna	4	4	1	1	4	4	1	2	1	4	1	2	4	4	2	2	2	4	3	4	1	1	4	4	1	3	4	4	4	4	3	3	2	4	2	2	1	1	1	1	2	2	3	3	3	3	1	2
Avef_79_0058	Austervefsna	2	4	1	1	1	4	1	2	4	4	1	2	3	4	2	2	2	2	3	3	1	4	4	4	1	3	4	4	4	4	3	3	2	4	2	2	1	4	1	1	2	2	3	4	3	3	1	1
Avef_79_0059	Austervefsna	2	4	1	1	4	4	1	1	4	4	2	2	3	4	2	2	2	2	3	4	1	4	3	4	1	3	4	4	4	4	3	3	4	4	2	2	1	1	1	3	1	2	3	4	3	3	1	1
Avef_79_0061	Austervefsna	4	4	1	1	1	1	1	1	1	4	1	2	3	4	1	2	2	2	3	4	1	1	3	4	1	3	4	4	4	4	1	3	2	2	2	2	1	4	1	1	1	2	3	4	3	3	1	2
Avef_79_0062	Austervefsna	4	4	1	1	1	4	1	1	4	4	1	2	3	4	1	2	2	2	3	4	1	1	3	3	3	3	4	4	1	4	3	3	4	4	2	2	1	4	1	1	2	2	4	4	3	3	1	1
Avef_79_0063	Austervefsna	4	4	3	3	4	4	1	1	4	4	1	2	3	4	2	2	2	2	4	4	1	4	4	4	3	3	4	4	4	4	3	3	4	4	2	2	1	4	1	1	2	2	3	4	3	3	1	2
Sven_72_0166	Svenningdalselva	4	4	1	1	4	4	1	1	1	4	1	2	0	0	1	1	2	2	3	4	1	4	3	4	1	1	4	4	4	4	3	3	4	4	2	2	1	4	1	1	0	0	3	4	3	3	1	2
Sven_72_0174	Svenningdalselva	4	4	1	1	4	4	1	1	1	1	1	2	3	4	2	2	2	4	4	4	1	4	3	4	1	3	4	4	4	4	3	3	4	4	2	2	4	4	1	1	1	2	4	4	3	3	2	2
Sven_72_0175	Svenningdalselva	4	4	1	1	1	4	1	1	1	4	2	2	4	4	1	1	2	2	4	4	4	4	4	4	1	3	4	4	4	4	3	3	2	2	2	2	4	4	1	1	2	2	3	4	3	3	1	2
Sven_72_0176	Svenningdalselva	4	4	1	3	4	4	1	1	1	4	1	1	3	4	1	2	2	4	3	4	1	1	3	4	3	3	4	4	4	4	3	3	4	4	2	2	1	4	1	1	2	2	4	4	3	3	1	2
Sven_72_0177	Svenningdalselva	4	4	1	1	1	4	1	1	1	4	1	1	4	4	1	1	2	4	3	4	1	4	3	4	1	1	4	4	4	4	3	3	2	4	2	2	4	4	1	1	2	2	4	4	3	3	1	2
Sven_72_0179	Svenningdalselva	4	4	1	1	4	4	1	1	4	4	2	2	4	4	1	2	2	4	4	4	1	4	3	3	3	3	4	4	4	4	1	3	4	4	2	2	1	1	1	1	2	2	3	4	3	3	1	2
Sven_72_0182	Svenningdalselva	4	4	3	3	1	4	1	1	1	4	1	2	4	4	1	2	2	2	3	4	1	4	3	4	1	3	4	4	1	4	3	3	2	4	2	2	1	4	1	1	2	2	4	4	3	3	1	1
Sven_72_0183	Svenningdalselva	4	4	1	1	1	4	1	1	1	4	1	2	3	3	2	2	2	2	4	4	4	4	3	4	1	3	4	4	4	4	3	3	2	4	2	2	4	4	1	1	1	2	4	4	3	3	1	2
Sven_72_0184	Svenningdalselva	4	4	1	3	4	4	1	1	1	4	1	1	3	4	1	2	2	2	3	4	4	4	3	4	1	1	4	4	4	4	3	3	4	4	2	2	4	4	1	1	1	2	4	4	3	3	1	1
Sven_72_0185	Svenningdalselva	4	4	1	1	4	4	1	2	1	4	1	2	3	4	1	1	2	4	4	4	1	4	4	4	1	3	4	4	4	4	3	3	4	4	2	2	1	4	1	1	1	2	4	4	3	3	2	2
Sven_72_0186	Svenningdalselva	4	4	1	1	4	4	1	1	1	4	1	2	3	4	2	2	2	2	4	4	1	1	3	4	1	3	2	4	4	4	3	3	2	4	2	2	1	4	1	1	1	2	4	4	3	3	1	2
Sven_72_0187	Svenningdalselva	4	4	1	1	1	4	1	1	4	4	1	2	4	4	2	2	2	2	3	4	1	1	3	4	1	3	4	4	1	4	3	3	2	4	2	2	4	4	1	1	2	2	4	4	3	3	1	2
Sven_72_0188	Svenningdalselva	4	4	1	1	1	4	2	2	1	4	1	1	3	3	1	2	2	4	3	4	1	1	3	4	1	1	4	4	4	4	1	3	4	4	2	2	1	1	1	1	2	2	3	4	3	3	2	2
Sven_72_0189	Svenningdalselva	2	4	1	1	1	4	1	1	4	4	2	2	3	4	2	2	2	2	3	4	1	4	3	3	1	3	4	4	4	4	1	3	4	4	2	2	1	4	1	1	2	2	4	4	3	3	1	1
Sven_72_0191	Svenningdalselva	4	4	1	1	4	4	1	1	1	4	1	2	4	4	1	2	2	4	3	4	1	4	3	4	3	3	4	4	4	4	3	3	4	4	2	2	1	4	1	1	1	1	3	4	3	3	1	2
Sven_72_0192	Svenningdalselva	4	4	1	1	1	4	1	1	1	4	1	2	3	4	1	2	2	4	4	4	4	4	3	4	1	3	2	4	4	4	3	3	2	2	2	2	4	4	1	1	1	2	4	4	3	3	1	2
Sven_72_0194	Svenningdalselva	4	4	1	3	4	4	1	1	1	4	2	2	3	4	1	2	2	2	4	4	1	4	3	4	3	3	4	4	4	4	3	3	4	4	2	2	1	4	1	1	2	2	3	4	3	3	1	1
Sven_72_0195	Svenningdalselva	4	4	1	1	1	4	2	2	1	4	1	1	3	3	1	2	2	2	3	4	1	1	3	4	1	3	4	4	4	4	1	3	4	4	2	2	1	1	1	1	2	2	3	4	3	3	1	2
Sven_72_0198	Svenningdalselva	4	4	1	3	1	4	1	1	4	4	2	2	3	4	2	2	2	4	3	4	1	4	3	4	1	3	4	4	4	4	1	3	4	4	2	3	1	4	1	1	1	1	4	4	3	3	1	1
Sven_72_0204	Svenningdalselva	4	4	1	3	1	4	1	1	1	1	1	2	3	4	2	2	2	2	3	4	1	4	3	4	3	3	4	4	4	4	3	3	4	4	2	2	1	1	1	1	1	2	4	4	3	3	1	1
Sven_72_0207	Svenningdalselva	4	4	1	1	1	4	1	1	4	4	1	2	4	4	2	2	2	2	3	4	1	4	4	4	1	1	4	4	4	4	3	3	4	4	2	2	1	4	1	1	2	2	4	4	3	3	2	2
Sven_72_0211	Svenningdalselva	4	4	1	1	4	4	1	1	1	1	1	2	4	4	1	1	2	2	3	4	1	1	3	4	1	3	4	4	1	4	3	3	2	4	2	2	4	4	1	1	1	2	4	4	3	3	1	2
Sven_72_0215	Svenningdalselva	4	4	1	1	4	4	1	1	1	4	1	1	4	4	2	2	2	2	3	4	4	4	3	4	1	3	4	4	4	4	3	3	4	4	2	2	4	4	1	1	1	2	3	3	3	3	1	2
Sven_72_0217	Svenningdalselva	4	4	1	1	4	4	1	1	1	4	1	2	4	4	2	2	2	4	3	4	1	1	3	3	3	3	4	4	4	4	3	3	4	4	2	2	1	4	1	3	2	2	4	4	3	3	1	1
Sven_72_0218	Svenningdalselva	4	4	3	3	1	4	2	2	1	1	1	2	4	4	1	2	2	4	4	4	4	4	3	4	3	3	4	4	4	4	3	3	4	4	2	2	4	4	1	1	2	2	4	4	3	3	1	1
Sven_72_0224	Svenningdalselva	4	4	1	1	4	4	1	2	4	4	1	2	3	4	2	2	2	2	3	4	1	4	3	4	1	1	2	4	4	4	1	3	4	4	2	2	1	4	1	1	2	2	4	4	3	3	1	2
Sven_72_0232	Svenningdalselva	4	4	1	1	4	4	2	2	4	4	2	2	3	4	2	2	2	4	3	4	4	4	3	4	1	1	4	4	4	4	3	3	2	4	2	2	1	1	1	1	1	1	4	4	3	3	1	2
Sven_72_0233	Svenningdalselva	4	4	1	1	1	4	1	1	1	4	1	1	3	3	2	2	2	4	3	4	1	1	3	4	3	3	4	4	1	4	3	3	4	4	2	2	4	4	1	1	2	2	4	4	3	3	1	1
Sven_72_0241	Svenningdalselva	4	4	1	3	4	4	1	1	4	4	1	1	3	3	2	2	2	4	4	4	1	4	3	4	1	3	4	4	4	4	3	3	2	2	2	2	4	4	1	1	1	2	3	3	3	3	1	1
Sven_72_0245	Svenningdalselva	4	4	1	1	1	4	1	2	1	4	1	1	3	4	2	2	2	4	4	4	1	1	3	4	1	3	4	4	4	4	3	3	4	4	2	2	1	1	1	1	2	2	4	4	3	3	1	1
Sven_72_0249	Svenningdalselva	2	4	1	1	4	4	1	2	1	4	1	2	3	4	1	1	2	2	4	4	1	4	4	4	1	1	4	4	4	4	3	3	4	4	2	2	4	4	1	1	1	2	4	4	3	3	1	2
Sven_72_0258	Svenningdalselva	4	4	1	1	4	4	1	2	4	4	1	2	4	4	2	2	2	4	3	3	1	4	4	4	1	3	4	4	0	0	1	3	2	4	2	3	4	4	1	1	2	2	3	4	3	3	1	2
Sven_72_0262	Svenningdalselva	4	4	1	1	4	4	1	2	1	1	1	2	3	3	2	2	2	2	3	4	4	4	3	4	1	3	4	4	1	4	3	3	4	4	2	3	1	4	1	3	2	2	4	4	3	4	1	1
Sven_72_0264	Svenningdalselva	4	4	1	1	1	4	1	1	4	4	1	2	3	4	2	2	2	2	3	4	4	4	3	4	3	3	4	4	4	4	3	3	2	4	2	2	4	4	1	3	1	1	4	4	3	4	1	1
Sven_72_0265	Svenningdalselva	4	4	1	1	1	1	1	1	1	4	1	2	3	4	2	2	2	2	4	4	1	4	3	4	1	3	4	4	1	1	1	1	0	0	2	2	4	4	1	1	1	2	4	4	3	3	1	1
Sven_72_0266	Svenningdalselva	2	4	1	1	1	4	1	2	4	4	1	1	3	4	1	2	2	2	4	4	4	4	3	3	1	3	4	4	1	4	3	3	4	4	2	2	4	4	1	1	2	2	4	4	3	3	1	1
Sven_72_0267	Svenningdalselva	4	4	1	1	1	4	1	1	1	4	1	2	3	3	1	2	2	2	4	4	1	4	4	4	1	3	2	4	4	4	3	3	2	2	2	2	1	4	1	1	1	2	4	4	3	3	1	2
Sven_72_0268	Svenningdalselva	2	4	1	1	1	4	1	1	1	4	1	2	3	4	2	2	2	2	3	3	4	4	3	4	3	3	4	4	4	4	3	3	4	4	2	2	1	4	1	1	1	1	4	4	3	3	1	2
Sven_72_0269	Svenningdalselva	4	4	1	1	4	4	1	1	1	4	1	1	3	4	2	2	2	4	3	3	1	4	3	4	3	3	4	4	4	4	3	3	2	4	2	3	1	4	1	1	1	2	4	4	3	3	1	2
Sven_72_0270	Svenningdalselva	4	4	1	1	4	4	1	1	4	4	1	2	0	0	1	2	2	2	0	0	4	4	0	0	3	3	4	4	4	4	3	3	2	4	2	2	4	4	1	1	0	0	3	4	0	0	1	2
Sven_72_0271	Svenningdalselva	4	4	1	1	1	1	1	2	4	4	1	1	3	4	1	1	2	2	4	4	4	4	4	4	1	3	4	4	4	4	3	3	4	4	2	2	1	4	1	1	2	2	3	4	3	3	1	1
Sven_79_0001	Svenningdalselva	4	4	1	3	1	1	1	1	4	4	1	1	3	3	2	2	2	2	3	4	1	4	3	3	1	3	4	4	1	4	3	3	4	4	2	2	4	4	1	3	2	2	3	4	3	3	1	2
Sven_79_0002	Svenningdalselva	4	4	1	1	4	4	1	1	4	4	1	2	3	4	2	2	2	2	3	4	1	4	3	3	1	3	4	4	4	4	1	3	4	4	2	3	1	4	1	1	1	1	3	4	3	4	1	2
Sven_79_0003	Svenningdalselva	4	4	1	3	1	4	1	1	4	4	1	2	3	4	2	2	2	4	4	4	1	4	3	3	1	3	4	4	4	4	3	3	4	4	2	2	1	4	1	1	2	2	0	0	3	3	1	1
Sven_79_0004	Svenningdalselva	4	4	1	1	4	4	1	1	4	4	1	1	3	3	1	1	2	2	4	4	1	4	3	4	1	3	2	4	4	4	3	3	2	4	2	2	4	4	1	1	2	2	4	4	3	3	1	1
Sven_79_0005	Svenningdalselva	4	4	1	1	4	4	1	1	4	4	1	2	3	4	2	2	2	2	3	4	1	4	3	3	1	3	4	4	4	4	1	3	4	4	2	3	1	4	1	1	1	1	3	4	3	4	1	2
Sven_79_0006	Svenningdalselva	4	4	1	1	1	4	1	2	4	4	2	2	3	4	2	2	2	2	3	4	0	0	3	3	3	3	4	4	1	4	1	3	2	4	2	2	1	4	1	1	1	1	4	4	3	3	0	0
Sven_79_0007	Svenningdalselva	4	4	1	1	1	4	1	1	1	1	2	2	3	4	1	2	2	2	4	4	1	4	4	4	1	3	4	4	4	4	1	3	4	4	2	2	1	4	1	1	1	2	3	3	3	3	1	1
Sven_79_0008	Svenningdalselva	4	4	1	3	1	4	1	1	4	4	1	2	3	4	1	2	2	2	3	3	1	1	4	4	1	3	4	4	4	4	1	3	4	4	2	2	1	1	1	1	2	2	4	4	3	3	1	2
Sven_79_0010	Svenningdalselva	4	4	1	3	1	4	1	1	1	4	2	2	3	3	2	2	2	2	3	3	4	4	3	3	3	3	4	4	4	4	3	3	2	4	2	2	4	4	1	1	1	2	3	4	3	3	1	2
Sven_79_45063	Svenningdalselva	4	4	1	1	1	4	1	2	1	4	1	2	3	4	1	1	2	2	4	4	1	4	4	4	3	3	4	4	4	4	1	3	4	4	2	2	1	1	1	1	1	1	4	4	3	3	1	1
Sven_79_45115	Svenningdalselva	4	4	1	3	1	4	1	1	1	4	1	1	3	4	1	2	2	4	4	4	1	1	3	4	3	3	4	4	4	4	3	3	2	2	2	2	4	4	1	3	1	2	4	4	3	3	1	2
Sven_79_45148	Svenningdalselva	4	4	1	1	1	4	1	1	4	4	2	2	3	3	1	2	2	4	3	4	1	4	3	3	1	3	2	4	4	4	3	3	2	4	2	2	1	4	1	1	1	2	4	4	3	3	2	2
Sven_79_45203	Svenningdalselva	4	4	1	1	1	4	1	1	1	4	2	2	3	4	1	2	2	2	3	4	1	4	3	4	3	3	4	4	4	4	3	3	2	4	2	2	1	4	1	1	2	2	4	4	3	3	1	1
Sven_79_45212	Svenningdalselva	4	4	1	1	1	1	1	1	4	4	2	2	3	3	1	2	2	4	3	4	1	4	3	4	3	3	4	4	1	4	1	3	2	4	2	2	4	4	1	1	2	2	3	4	3	3	1	1
Sven_79_45255	Svenningdalselva	4	4	1	1	1	1	1	2	1	1	1	2	3	4	2	2	2	2	4	4	1	4	3	3	3	3	4	4	4	4	3	3	2	2	2	3	1	4	1	1	1	2	3	4	3	3	1	2
Sven_79_45261	Svenningdalselva	4	4	1	3	1	4	1	1	1	1	1	2	3	3	2	2	2	4	3	4	1	4	4	4	1	3	4	4	4	4	1	3	2	4	2	2	1	1	1	1	1	2	4	4	3	3	1	1
Sven_79_45272	Svenningdalselva	4	4	1	1	1	1	1	2	1	1	2	2	4	4	1	1	2	2	3	4	1	4	3	3	1	1	4	4	4	4	3	3	2	4	2	2	4	4	1	1	1	2	4	4	3	3	1	1
Sven_79_45290	Svenningdalselva	4	4	1	1	1	1	1	1	1	1	1	1	3	3	2	2	2	2	3	4	4	4	3	4	1	3	4	4	4	4	3	3	2	4	2	3	1	4	1	1	1	2	4	4	3	3	2	2
Sven_79_45306	Svenningdalselva	4	4	1	1	4	4	1	1	1	4	1	1	3	4	2	2	2	2	3	4	1	4	3	4	1	1	4	4	4	4	1	1	4	4	2	2	1	4	1	1	2	2	4	4	3	3	1	2
Sven_79_45387	Svenningdalselva	4	4	1	1	4	4	1	1	1	4	1	2	4	4	1	2	2	4	3	4	1	4	3	4	1	3	4	4	4	4	3	3	4	4	2	3	4	4	1	1	2	2	4	4	3	3	1	2
Sven_79_45457	Svenningdalselva	2	4	1	1	4	4	1	1	1	1	1	1	4	4	2	2	2	2	4	4	1	1	3	4	3	3	4	4	4	4	1	3	2	4	2	2	4	4	1	1	1	1	4	4	3	3	1	2
Sven_79_45493	Svenningdalselva	2	4	1	3	4	4	1	1	1	1	1	2	3	3	1	2	2	2	4	4	1	1	3	4	1	3	4	4	4	4	3	3	4	4	2	2	1	4	1	1	1	2	3	4	3	3	1	1
Sven_79_45498	Svenningdalselva	2	4	1	1	1	1	1	1	4	4	1	1	4	4	2	2	2	2	4	4	4	4	3	3	1	1	4	4	4	4	1	3	4	4	2	2	4	4	1	1	1	2	3	4	3	3	1	2
Sven_79_45501	Svenningdalselva	4	4	1	3	1	4	1	1	4	4	1	2	3	4	2	2	2	2	3	4	1	1	3	4	3	3	4	4	4	4	3	3	4	4	2	2	4	4	1	1	1	1	4	4	3	3	1	2
Sven_79_45507	Svenningdalselva	4	4	1	1	4	4	1	1	1	1	1	1	3	3	1	2	2	2	3	4	1	4	3	4	1	1	4	4	4	4	1	3	2	4	2	2	1	4	1	1	2	2	4	4	3	3	1	2
Sven_79_45508	Svenningdalselva	4	4	1	1	1	4	1	1	1	4	1	1	3	3	1	2	2	2	3	4	1	1	3	4	1	3	4	4	4	4	3	3	4	4	2	2	4	4	1	1	1	2	4	4	3	3	1	1
Sven_79_45577	Svenningdalselva	4	4	1	1	4	4	1	2	1	1	1	2	3	3	2	2	2	4	3	4	1	4	3	4	1	1	4	4	4	4	3	3	2	4	2	2	1	4	1	1	2	2	4	4	3	3	2	2
Sven_79_45602	Svenningdalselva	4	4	1	3	4	4	1	1	4	4	1	1	3	4	2	2	2	2	3	4	1	4	3	3	3	3	4	4	4	4	3	3	2	4	2	2	4	4	1	1	2	2	4	4	3	3	1	1
Sven_79_45608	Svenningdalselva	4	4	1	1	1	4	1	1	4	4	1	2	3	3	1	2	2	2	3	4	1	4	3	4	3	3	4	4	4	4	3	3	2	4	2	2	1	4	1	1	1	1	3	4	3	3	1	1
Sven_79_45695	Svenningdalselva	2	4	1	1	4	4	1	1	4	4	1	2	4	4	2	2	2	4	4	4	1	4	4	4	1	3	4	4	4	4	3	3	4	4	2	2	1	4	1	1	1	2	4	4	3	3	1	2
Sven_79_45702	Svenningdalselva	4	4	1	1	1	1	1	1	1	4	2	2	3	4	1	2	2	2	4	4	1	1	4	4	1	1	4	4	4	4	1	3	4	4	2	2	4	4	1	1	1	2	4	4	3	3	1	1
Sven_79_45823	Svenningdalselva	4	4	1	3	1	1	1	2	4	4	1	2	3	3	1	2	2	2	3	4	4	4	4	4	1	3	4	4	4	4	3	3	4	4	2	2	1	4	1	1	1	2	4	4	3	4	1	2
Sven_79_45867	Svenningdalselva	4	4	1	1	4	4	1	1	1	4	1	1	3	4	1	2	2	2	4	4	1	4	3	4	3	3	2	4	4	4	3	3	2	4	2	2	1	4	1	1	2	2	4	4	3	3	1	2
Sven_79_45899	Svenningdalselva	4	4	1	1	1	4	1	1	4	4	1	2	3	4	2	2	2	4	3	4	1	4	3	4	3	3	4	4	4	4	3	3	2	4	2	2	1	4	1	1	1	2	3	4	3	3	1	2
Sven_79_45957	Svenningdalselva	4	4	3	3	1	4	1	1	1	4	2	2	4	4	1	2	2	4	3	3	4	4	3	4	3	3	4	4	4	4	3	3	4	4	2	2	4	4	1	1	2	2	4	4	3	3	1	1
Sven_79_45992	Svenningdalselva	4	4	1	1	4	4	1	1	4	4	1	2	4	4	1	2	2	4	4	4	1	4	3	3	3	3	4	4	4	4	3	3	2	4	2	3	1	4	1	1	1	2	4	4	3	3	2	2
Sven_79_46001	Svenningdalselva	4	4	1	1	1	4	1	1	1	1	1	2	3	4	2	2	2	4	4	4	4	4	3	4	1	3	2	4	4	4	1	3	4	4	2	3	4	4	1	1	2	2	0	0	3	3	1	1
Sven_79_46172	Svenningdalselva	2	4	1	1	4	4	1	2	1	1	2	2	3	4	1	1	2	2	3	4	1	4	3	3	1	3	4	4	4	4	3	3	4	4	2	3	1	4	1	1	1	2	3	4	3	4	1	1
Vefs_72_0022	Vefsna	4	4	1	3	1	4	1	1	4	4	1	1	4	4	1	2	2	2	3	3	1	4	3	4	1	3	4	4	4	4	1	3	4	4	2	2	4	4	1	1	2	2	3	4	3	3	1	1
Vefs_72_0025	Vefsna	4	4	1	3	1	4	1	1	4	4	1	2	3	3	1	2	2	2	3	4	1	4	3	3	1	1	2	4	4	4	3	3	4	4	2	2	1	4	1	1	2	2	4	4	3	3	1	2
Vefs_72_0026	Vefsna	4	4	1	1	1	4	1	1	4	4	1	2	4	4	2	2	2	2	3	4	1	4	3	4	1	3	4	4	4	4	1	3	4	4	2	3	4	4	1	1	1	2	3	4	3	3	1	2
Vefs_72_0028	Vefsna	4	4	1	1	1	1	1	1	1	4	1	2	4	4	1	1	2	2	3	4	1	4	3	4	1	1	2	4	4	4	1	1	4	4	2	2	4	4	1	1	1	2	3	4	3	3	1	2
Vefs_72_0029	Vefsna	0	0	1	1	1	4	1	1	1	4	0	0	4	4	1	2	2	4	3	3	1	4	0	0	1	3	4	4	4	4	3	3	2	4	2	2	1	1	1	1	2	2	3	4	3	3	0	0
Vefs_72_0030	Vefsna	4	4	1	3	4	4	1	1	1	4	1	2	3	3	1	2	2	2	4	4	1	4	3	4	1	3	4	4	4	4	3	3	4	4	2	2	1	1	1	1	1	2	3	4	3	3	1	2
Vefs_72_0031	Vefsna	2	4	1	1	4	4	1	1	1	4	2	2	3	4	1	2	2	2	3	4	1	4	4	4	1	3	4	4	4	4	3	3	2	4	2	2	1	4	1	3	2	2	3	4	3	3	1	2
Vefs_72_0032	Vefsna	4	4	1	1	4	4	1	1	1	4	1	2	4	4	2	2	2	2	3	4	1	1	3	3	1	3	4	4	4	4	3	3	2	4	2	2	1	1	1	1	1	2	3	4	3	3	1	1
Vefs_72_0033	Vefsna	4	4	1	1	4	4	1	1	4	4	1	2	3	3	1	2	2	2	3	4	1	4	3	3	1	3	4	4	4	4	1	3	4	4	2	2	4	4	1	1	1	2	3	4	3	3	1	2
Vefs_72_0034	Vefsna	4	4	1	1	4	4	1	1	1	4	1	2	4	4	1	2	4	4	3	3	1	4	3	3	1	1	4	4	4	4	3	3	4	4	2	2	1	4	1	1	1	2	3	4	3	3	1	1
Vefs_72_0035	Vefsna	4	4	1	1	1	4	1	1	1	4	2	2	3	4	1	2	2	2	3	4	1	4	3	4	1	3	2	4	4	4	3	3	4	4	2	3	4	4	1	1	1	2	3	4	3	3	1	1
Vefs_72_0036	Vefsna	4	4	1	3	4	4	1	1	1	4	1	1	4	4	2	2	2	2	4	4	4	4	4	4	1	3	2	4	4	4	3	3	2	4	2	2	1	4	1	1	2	2	4	4	3	3	1	2
Vefs_72_0037	Vefsna	4	4	1	1	4	4	1	1	4	4	1	1	4	4	2	2	2	4	4	4	1	1	4	4	1	3	4	4	4	4	3	3	2	4	2	2	4	4	1	1	1	2	3	4	3	3	1	2
Vefs_72_0038	Vefsna	4	4	1	1	1	4	1	1	1	4	2	2	3	4	1	2	2	4	3	4	1	4	4	4	1	3	4	4	4	4	3	3	4	4	2	2	1	1	1	1	2	2	3	4	3	3	2	2
Vefs_72_0040	Vefsna	4	4	1	1	4	4	1	1	1	4	1	1	3	3	2	2	2	2	4	4	1	1	3	4	1	3	4	4	4	4	3	3	2	2	2	2	4	4	1	1	1	2	4	4	3	3	1	1
Vefs_72_0042	Vefsna	4	4	1	1	4	4	1	2	4	4	1	1	3	4	2	2	2	4	4	4	4	4	3	4	1	3	4	4	4	4	3	3	2	4	2	2	1	4	1	1	2	2	4	4	3	3	1	2
Vefs_72_0048	Vefsna	4	4	1	1	1	4	1	1	4	4	1	1	3	4	2	2	2	2	4	4	1	1	3	4	1	3	2	4	4	4	3	3	2	4	2	2	1	4	1	1	1	1	3	4	3	3	1	1
Vefs_72_0049	Vefsna	4	4	1	1	4	4	1	1	4	4	1	2	3	4	1	2	4	4	3	4	1	4	3	4	3	3	4	4	1	4	1	3	4	4	2	2	1	4	1	1	1	2	3	3	3	3	1	1
Vefs_72_0050	Vefsna	4	4	1	1	4	4	1	1	1	4	2	2	3	3	2	2	2	2	4	4	4	4	3	3	1	3	4	4	4	4	3	3	4	4	2	2	4	4	1	1	1	2	3	4	3	4	1	1
Vefs_72_0051	Vefsna	2	4	1	1	4	4	1	1	4	4	1	2	4	4	2	2	2	4	3	4	4	4	4	4	3	3	4	4	4	4	3	3	2	4	2	2	1	1	1	1	2	2	4	4	3	3	1	2
Vefs_72_0054	Vefsna	4	4	1	1	1	4	1	1	1	4	1	2	3	4	2	2	2	2	4	4	1	1	3	4	3	3	2	4	1	4	3	3	2	4	2	2	1	4	1	1	1	1	3	4	3	3	2	2
Vefs_72_0055	Vefsna	4	4	1	1	4	4	1	1	1	4	2	2	4	4	2	2	2	2	3	4	1	1	3	4	1	3	2	4	4	4	1	3	4	4	2	2	1	1	1	1	2	2	4	4	3	3	1	1
Vefs_72_0058	Vefsna	4	4	1	1	4	4	1	1	4	4	2	2	3	3	1	2	2	4	3	4	4	4	3	4	1	3	4	4	4	4	3	3	2	2	2	2	4	4	1	3	2	2	4	4	3	3	1	1
Vefs_72_0060	Vefsna	4	4	1	1	4	4	1	1	4	4	1	1	3	3	1	1	2	2	4	4	1	4	3	4	3	3	2	4	1	4	1	3	4	4	2	2	1	4	1	1	2	2	3	4	3	3	1	1
Vefs_72_0062	Vefsna	2	4	1	3	4	4	1	1	4	4	1	2	3	4	2	2	4	4	3	4	4	4	3	4	3	3	4	4	4	4	3	3	4	4	2	2	1	4	1	1	2	2	3	4	3	3	1	1
Vefs_72_0063	Vefsna	4	4	1	1	4	4	1	1	1	1	2	2	3	4	2	2	2	2	4	4	1	1	3	4	3	3	4	4	4	4	3	3	4	4	2	2	1	4	1	1	2	2	4	4	3	3	1	2
Vefs_72_0067	Vefsna	4	4	1	1	4	4	1	2	1	4	1	2	3	3	1	2	2	2	4	4	1	4	3	4	3	3	4	4	1	4	3	3	2	4	2	2	1	4	1	1	1	2	3	4	3	3	1	2
Vefs_72_0073	Vefsna	2	4	1	3	4	4	1	2	1	4	2	2	3	4	2	2	2	4	3	4	4	4	3	3	3	3	4	4	4	4	3	3	4	4	2	2	1	1	1	1	1	2	4	4	3	3	1	1
Vefs_72_0100	Vefsna	4	4	1	1	4	4	1	1	4	4	2	2	4	4	1	2	2	4	3	3	1	1	3	3	1	1	4	4	4	4	3	3	4	4	2	2	4	4	1	1	2	2	3	4	3	3	1	1
Vefs_72_0120	Vefsna	4	4	1	1	1	1	1	1	1	4	1	2	3	4	2	2	2	4	3	4	1	4	3	4	1	3	4	4	4	4	3	3	4	4	2	2	4	4	1	1	2	2	3	3	3	3	1	1
Vefs_72_0121	Vefsna	4	4	1	1	4	4	1	1	4	4	1	2	3	4	1	2	2	2	4	4	4	4	3	4	1	1	4	4	4	4	1	3	2	4	2	2	1	4	1	1	1	2	3	4	3	3	1	2
Vefs_72_0124	Vefsna	4	4	1	1	1	4	1	1	1	4	1	2	3	3	2	2	2	2	3	4	4	4	3	4	3	3	4	4	4	4	1	3	4	4	2	2	4	4	1	1	2	2	3	4	3	3	2	2
Vefs_72_0130	Vefsna	4	4	1	3	4	4	1	1	1	4	1	1	3	3	2	2	2	2	4	4	1	1	3	4	3	3	4	4	1	4	3	3	4	4	2	2	1	4	1	1	1	2	3	3	3	3	1	1
Vefs_72_0131	Vefsna	4	4	1	1	4	4	1	2	1	1	1	2	4	4	2	2	4	4	4	4	1	4	3	4	1	3	4	4	4	4	3	3	4	4	2	2	1	4	1	1	1	2	4	4	3	3	1	1
Vefs_72_0135	Vefsna	4	4	1	1	1	4	1	2	1	4	1	2	4	4	2	2	2	2	3	4	1	4	3	4	1	3	4	4	4	4	3	3	2	4	2	2	1	4	1	1	2	2	3	4	3	3	1	2
Vefs_72_0138	Vefsna	4	4	1	1	1	4	1	1	1	4	1	2	3	4	2	2	2	2	3	4	1	4	3	4	3	3	4	4	4	4	1	3	4	4	2	2	1	1	1	1	2	2	3	4	3	3	1	2
Vefs_72_0139	Vefsna	4	4	1	3	1	4	1	1	1	1	1	1	3	3	1	2	2	2	3	4	1	4	3	4	1	1	4	4	4	4	3	3	2	4	2	2	4	4	1	1	2	2	3	4	3	3	1	2
Vefs_72_0144	Vefsna	4	4	1	1	1	4	1	2	4	4	1	1	4	4	2	2	2	2	4	4	1	4	4	4	1	1	2	4	4	4	3	3	2	4	2	2	1	4	1	1	2	2	3	4	3	3	1	1
Vefs_72_0146	Vefsna	4	4	1	1	1	4	1	2	1	4	1	1	3	4	2	2	2	4	3	3	1	1	3	3	1	3	4	4	4	4	3	3	4	4	2	2	4	4	1	1	1	2	3	4	3	3	1	1
Vefs_72_0147	Vefsna	4	4	1	3	4	4	1	1	4	4	1	1	4	4	1	2	2	4	3	4	1	4	3	4	1	3	4	4	4	4	3	3	2	4	2	2	1	4	1	1	2	2	4	4	3	3	1	1
Vefs_72_0150	Vefsna	4	4	1	1	1	4	1	1	4	4	2	2	4	4	1	2	4	4	3	4	1	4	3	4	1	3	4	4	4	4	3	3	4	4	2	2	4	4	1	1	1	2	3	4	3	3	2	2
Vefs_72_0154	Vefsna	4	4	1	1	4	4	1	1	1	4	2	2	4	4	2	2	2	2	3	4	4	4	3	4	1	3	4	4	4	4	3	3	4	4	2	3	1	1	1	1	2	2	4	4	3	3	1	2
Vefs_72_0156	Vefsna	4	4	1	1	4	4	1	1	1	4	2	2	3	4	1	2	2	4	4	4	4	4	3	4	1	3	4	4	4	4	1	3	4	4	2	2	1	1	1	1	2	2	4	4	3	3	1	1
Vefs_72_0158	Vefsna	4	4	1	1	4	4	1	1	4	4	1	2	4	4	1	2	2	4	3	4	1	1	4	4	1	1	4	4	4	4	3	3	4	4	2	2	1	4	1	1	2	2	3	4	3	3	1	1
Vefs_72_0159	Vefsna	2	4	1	1	1	4	1	2	4	4	1	1	3	4	1	2	2	2	3	4	1	1	3	3	1	3	2	4	4	4	3	3	4	4	2	2	4	4	1	1	2	2	4	4	3	3	1	1
Vefs_72_0160	Vefsna	4	4	1	3	4	4	1	1	1	4	1	2	3	4	1	2	2	2	3	4	4	4	4	4	1	1	4	4	4	4	3	3	4	4	2	2	1	1	1	1	2	2	4	4	3	3	1	1
Vefs_72_0162	Vefsna	2	4	1	1	1	4	1	2	1	4	1	2	3	4	1	2	2	4	3	4	1	4	3	4	1	3	4	4	4	4	3	3	2	4	2	2	1	4	1	3	2	2	3	4	3	3	1	2
Vefs_79_0025	Vefsna	4	4	1	1	1	1	1	1	1	4	1	2	3	4	1	2	2	2	4	4	1	4	3	4	1	3	2	4	4	4	3	3	2	4	2	2	1	4	1	1	1	2	4	4	3	3	1	1
Vefs_79_0026	Vefsna	4	4	1	1	4	4	1	1	1	4	1	2	4	4	2	2	2	4	4	4	1	4	3	4	1	3	4	4	4	4	3	3	4	4	2	2	1	4	1	1	1	2	4	4	3	3	2	2
Vefs_79_0032	Vefsna	4	4	1	1	1	4	1	1	4	4	1	1	3	3	2	2	2	2	3	4	1	1	3	3	1	3	4	4	4	4	3	3	2	4	2	2	4	4	1	1	2	2	3	4	3	3	1	2
Vefs_79_0123	Vefsna	4	4	1	3	1	4	1	1	1	4	2	2	3	3	2	2	2	4	3	3	1	4	4	4	1	3	2	4	4	4	3	3	4	4	2	2	1	1	1	1	1	2	3	4	3	3	1	1
Vefs_79_0184	Vefsna	4	4	1	1	1	4	1	1	4	4	1	2	3	4	2	2	2	2	4	4	4	4	3	3	1	3	4	4	4	4	3	3	2	2	2	2	1	4	1	1	1	2	3	4	3	3	2	2
Vefs_79_0189	Vefsna	4	4	1	3	1	4	1	1	4	4	1	1	4	4	1	2	2	4	4	4	1	4	3	4	3	3	2	4	4	4	3	3	2	4	2	2	4	4	1	1	1	2	4	4	3	3	1	2
Vefs_79_0191	Vefsna	4	4	1	3	1	4	1	2	1	4	1	2	4	4	1	2	2	4	4	4	1	4	4	4	3	3	4	4	4	4	3	3	2	4	2	2	4	4	1	1	2	2	4	4	3	3	1	1
Vefs_79_0192	Vefsna	4	4	1	1	4	4	1	1	1	4	2	2	3	4	1	2	2	2	4	4	4	4	4	4	3	3	4	4	4	4	3	3	2	2	2	2	4	4	1	1	2	2	4	4	3	3	1	2
Vefs_79_0196	Vefsna	4	4	1	3	1	4	1	2	1	4	1	2	3	4	2	2	2	4	3	3	1	4	3	3	1	3	4	4	1	4	3	3	2	4	2	2	4	4	1	1	2	2	4	4	3	3	1	2
Vefs_79_0204	Vefsna	4	4	1	3	4	4	1	1	4	4	1	1	4	4	1	2	2	4	4	4	1	1	3	4	1	3	4	4	4	4	1	3	4	4	2	2	1	4	1	1	1	2	3	4	3	3	1	2
Vefs_79_0220	Vefsna	4	4	1	1	1	4	1	1	1	4	1	2	3	4	2	2	2	2	4	4	4	4	3	4	1	3	4	4	4	4	3	3	4	4	2	2	1	4	1	1	2	2	3	4	3	3	1	1
Vefs_79_0224	Vefsna	4	4	1	3	1	4	1	2	1	4	1	2	4	4	2	2	2	4	3	3	1	4	3	4	1	3	2	4	4	4	1	3	4	4	2	2	4	4	1	1	1	2	4	4	3	3	1	1
Vefs_79_0228	Vefsna	4	4	1	1	1	4	1	1	1	4	1	2	3	3	1	2	2	2	3	4	4	4	3	3	1	3	4	4	1	4	3	3	2	2	2	2	4	4	1	3	2	2	4	4	3	3	1	1
Vefs_79_0232	Vefsna	4	4	1	1	4	4	1	1	1	1	1	2	3	4	1	2	2	2	3	3	1	1	4	4	3	3	4	4	4	4	3	3	4	4	2	2	1	4	1	1	2	2	3	3	3	3	1	2
Vefs_79_0239	Vefsna	4	4	1	3	1	4	1	1	1	4	1	2	4	4	1	2	2	4	3	4	1	1	3	4	1	1	2	4	4	4	3	3	2	4	2	2	4	4	1	1	2	2	3	4	3	3	1	2
Vefs_79_0245	Vefsna	4	4	1	1	4	4	1	1	4	4	2	2	4	4	2	2	2	2	3	4	1	4	4	4	3	3	4	4	4	4	3	3	4	4	2	2	1	4	1	1	2	2	4	4	3	3	1	1
Vefs_79_0248	Vefsna	4	4	1	3	1	4	1	1	1	4	2	2	3	4	2	2	4	4	3	4	1	4	3	3	3	3	4	4	4	4	1	3	4	4	2	2	1	4	1	1	1	2	3	3	3	3	1	2
Vefs_79_0250	Vefsna	4	4	1	3	4	4	1	1	1	4	2	2	3	3	2	2	2	4	3	4	4	4	3	4	3	3	4	4	4	4	3	3	4	4	2	2	1	4	1	1	2	2	4	4	3	3	1	2
Vefs_79_0252	Vefsna	4	4	1	1	4	4	1	1	1	4	1	2	4	4	2	2	2	4	3	4	1	1	3	4	1	1	4	4	4	4	1	3	4	4	2	2	1	4	1	1	2	2	3	4	3	3	1	2
Vefs_79_0253	Vefsna	4	4	1	1	4	4	1	1	1	4	1	2	3	3	2	2	2	2	3	4	1	4	4	4	3	3	4	4	4	4	3	3	4	4	2	2	1	1	1	1	2	2	4	4	3	3	1	1
Vefs_79_0254	Vefsna	4	4	1	1	4	4	1	1	1	4	2	2	3	4	1	2	2	4	4	4	4	4	4	4	1	3	4	4	4	4	3	3	4	4	2	2	1	1	1	1	2	2	3	4	3	3	1	2
Vefs_79_0255	Vefsna	4	4	1	1	4	4	1	1	1	1	1	1	3	3	2	2	4	4	3	3	1	4	4	4	1	3	4	4	4	4	3	3	2	4	2	2	1	1	1	1	2	2	3	4	3	3	1	2
Vefs_79_0264	Vefsna	4	4	1	1	4	4	1	2	4	4	1	1	4	4	2	2	2	4	3	4	1	4	3	3	1	1	4	4	4	4	3	3	2	4	2	2	1	4	1	1	2	2	4	4	3	3	1	1
Vefs_79_0277	Vefsna	4	4	1	1	4	4	1	1	1	4	1	2	3	3	2	2	2	2	4	4	1	4	4	4	1	3	4	4	4	4	3	3	4	4	2	2	1	1	1	1	1	2	4	4	3	3	1	1
Vefs_79_0279	Vefsna	4	4	1	1	4	4	1	1	1	4	1	2	4	4	1	2	2	2	3	4	4	4	0	0	3	3	4	4	1	4	3	3	2	2	2	2	0	0	1	1	2	2	3	4	3	3	0	0
Vefs_79_0284	Vefsna	4	4	1	1	4	4	1	1	1	4	2	2	3	4	1	1	2	2	3	4	1	4	3	4	1	3	4	4	4	4	3	3	2	4	2	2	1	1	1	1	1	2	3	4	3	3	1	1
Vefs_79_0288	Vefsna	4	4	1	1	1	4	1	2	4	4	2	2	3	3	2	2	2	2	3	3	1	4	3	3	3	3	4	4	4	4	1	3	2	2	2	2	1	4	1	1	1	2	4	4	3	3	1	1
Vefs_79_0291	Vefsna	4	4	3	3	4	4	1	1	1	4	2	2	3	4	2	2	2	2	4	4	1	1	3	3	3	3	4	4	4	4	3	3	2	4	2	2	4	4	1	1	1	2	4	4	3	3	1	2
Vefs_79_0292	Vefsna	4	4	1	1	4	4	1	1	1	4	1	2	3	3	2	2	2	2	3	3	4	4	3	4	1	3	4	4	4	4	1	3	4	4	2	2	1	4	1	1	2	2	4	4	3	3	1	1
Vefs_79_0296	Vefsna	4	4	1	1	4	4	1	2	1	4	1	2	4	4	2	2	2	4	3	4	1	4	4	4	3	3	4	4	4	4	3	3	2	4	2	2	1	4	1	1	2	2	3	4	3	3	1	1
Vefs_79_0309	Vefsna	4	4	1	1	1	4	1	1	1	4	1	2	3	4	1	1	2	4	3	4	1	4	4	4	3	3	4	4	4	4	3	3	2	4	2	2	4	4	1	1	2	2	4	4	3	3	1	2
Vefs_79_0312	Vefsna	4	4	1	1	1	4	1	1	1	1	1	2	3	3	2	2	2	2	4	4	1	4	3	3	1	1	4	4	4	4	3	3	2	2	2	2	1	1	1	1	1	2	3	3	3	4	1	1
Vefs_79_0316	Vefsna	4	4	1	3	4	4	1	1	4	4	1	1	3	4	1	2	2	2	3	4	1	1	3	4	1	1	4	4	4	4	3	3	4	4	2	2	1	4	1	1	2	2	3	3	3	3	1	2
Vefs_79_0325	Vefsna	4	4	1	1	1	4	1	1	1	1	2	2	4	4	1	2	2	2	3	4	1	4	3	3	1	3	4	4	4	4	3	3	2	4	2	2	1	4	1	1	2	2	4	4	3	3	1	1
Vefs_79_0328	Vefsna	4	4	1	1	1	4	1	1	1	4	2	2	3	4	2	2	2	2	4	4	1	4	4	4	1	1	4	4	4	4	1	3	4	4	3	3	1	4	1	1	2	2	4	4	3	3	1	1
Vefs_79_0332	Vefsna	4	4	1	1	4	4	1	2	1	4	1	2	3	4	2	2	2	4	3	4	1	1	4	4	1	1	4	4	4	4	3	3	4	4	2	2	4	4	1	1	1	1	3	4	3	3	2	2
Vefs_79_0336	Vefsna	4	4	1	1	4	4	1	1	4	4	1	2	4	4	2	2	2	2	4	4	1	4	3	4	3	3	4	4	4	4	3	3	2	2	2	2	1	4	1	1	1	2	3	4	3	3	1	2
Vefs_79_0337	Vefsna	4	4	1	1	4	4	1	1	1	4	2	2	3	3	1	2	4	4	3	4	1	1	4	4	1	3	4	4	0	0	3	3	2	4	2	2	4	4	1	1	2	2	3	4	3	3	1	1
Vefs_79_0338	Vefsna	4	4	1	1	1	4	1	1	4	4	1	2	4	4	1	2	2	2	3	4	1	4	3	3	1	1	4	4	4	4	1	3	4	4	2	3	1	4	1	1	1	1	3	4	3	3	1	2
Vefs_79_0344	Vefsna	4	4	1	1	1	4	1	1	1	1	1	2	3	4	2	2	2	4	3	4	1	1	4	4	1	3	4	4	4	4	3	3	2	4	2	2	1	4	1	1	2	2	4	4	3	3	1	1
Vefs_79_0347	Vefsna	4	4	1	1	1	4	1	1	4	4	2	2	3	4	1	2	2	2	4	4	1	1	3	3	1	3	4	4	1	4	3	3	2	4	2	2	1	4	1	1	2	2	3	4	3	3	1	1
Vefs_79_0350	Vefsna	4	4	1	1	4	4	1	2	1	4	2	2	3	4	2	2	2	2	3	4	1	1	3	4	1	3	4	4	4	4	3	3	2	4	2	2	4	4	1	1	2	2	3	4	3	3	1	1
Vefs_79_0352	Vefsna	4	4	1	1	1	4	1	1	4	4	1	1	0	0	0	0	2	2	3	4	1	4	0	0	1	1	4	4	4	4	3	3	4	4	2	2	4	4	1	1	2	2	3	4	3	3	1	2
Vefs_79_0359	Vefsna	4	4	1	1	4	4	1	1	1	4	1	2	4	4	1	2	2	2	3	4	1	1	3	4	3	3	2	4	4	4	3	3	4	4	2	2	4	4	1	1	2	2	3	4	3	3	1	2
Vefs_79_0361	Vefsna	4	4	1	1	4	4	1	1	1	4	1	2	4	4	1	2	2	2	3	4	4	4	3	4	1	3	4	4	4	4	1	3	4	4	2	2	1	1	1	1	1	2	4	4	3	3	1	1
Vefs_79_0364	Vefsna	4	4	1	1	4	4	1	1	4	4	1	2	3	4	2	2	2	4	3	4	1	4	4	4	1	1	4	4	4	4	3	3	4	4	2	2	1	4	1	1	1	2	3	4	3	3	1	1
Vefs_79_0368	Vefsna	4	4	1	1	4	4	1	1	1	4	1	2	4	4	2	2	2	2	3	4	1	4	3	4	1	3	2	4	4	4	3	3	2	4	2	2	1	4	1	1	2	2	4	4	3	3	1	1
1st column is sample id
2nd column is sampling locality
Column 3 to 194 is genotype data for 96 SNP loci; each locus has two columns for each of two alleles
Missing data is "0"
[truncated: 144 more columns]
